# Supplementary material for: Therapeutic targeting of differentiation-state dependent metabolic vulnerabilities in diffuse midline glioma
Source: Nat Commun. 2024 Oct 17;15:8983. doi: 10.1038/s41467-024-52973-4 (PMC11487135; doi:10.1038/s41467-024-52973-4)
Supplement: Supplementary file 4 — Supplementary Data 1 [file 41467_2024_52973_MOESM4_ESM.xlsx]

## Sheet: Supplementary Data 1
	Small tandem repeat (STR) profiling of differentiated glioma cell (DGC) and GS DIPG-007, SF7761, and DIPG-XIII cell lines
	Reference STRs
	Sample Name	D5S818	D13S317	D7S820	D16S539	VWA	TH01		AM	TPOX	CSF1PO	Multiple Profiles
												Seen
	DIPG-007 DGC	13	13	9	13	16	6		X Y	8	10	NO
		13	13	12	14	17	9.3			8	10
	DIPG-007 GS	13	13	9	13	16	6		X Y	8	10	NO
		13	13	12	14	17	9.3			8	10
	DIPG-XIII DGC	12	11	9	11	18	6		X	8	9	NO
		12	11	9	12	19	6		X	9	10
	DIPG-XIII GS	12	11	9	11	18	6		X	8	9	NO
		12	11	9	12	19	6		X	9	10
	SF7761 DGC	11	8	10	11	14	7		X X	11	13	NO
		12	9	11	11	18	9.3			12	13
	SF7761 GS	11	8	10	11	14	7		X X	11	13	NO
		12	9	11	11	18	9.3			12	13
	Additional STRs
	Sample Name	D3S1358	D21S11	D18S51	Penta_E	Penta_D		D8S1179		FGA
	DIPG-007 DGC	16	29	19	11	11		11		21
		17	30	19	12	12		12		23
								13
	DIPG-007 GS	16	29	19	11	11		11		21
		17	30	19	12	12		13		23
	DIPG-XIII DGC	17	30	14	11	10		9		20
		17	31	18	18	14		14		23
	DIPG-XIII GS	17	30	14	11	10		9		20
		17	31	18	18	14		14		23
	SF7761 DGC	15	28	19	14	13		11		20
		17	29	22	17	13		15		20
			30.2
			31.2
	SF7761 GS	15	28	19	14	13		11		20
		17	29	22	17	13		15		20
			30.2
			31.2
