# Supplementary material for: Therapeutic targeting of differentiation-state dependent metabolic vulnerabilities in diffuse midline glioma
Source: Nat Commun. 2024 Oct 17;15:8983. doi: 10.1038/s41467-024-52973-4 (PMC11487135; doi:10.1038/s41467-024-52973-4)
Supplement: Supplementary file 6 — Supplementary Data 3 [file 41467_2024_52973_MOESM6_ESM.xlsx]

## Sheet: Figure 5
Figure 5A
Pyruvic acid	Formula	C3H4O3
	Tgt RT	9.5	minutes
	RT tolerance	0.5	minutes
	m/z tolerance	20	ppm
	Abundance metric	EicHeight
					Ion Abundance					Corrected Abundance Percentages					Summary Statistics
					m+0	m+1	m+2	m+3	Abund	m+0	m+1	m+2	m+3	Abund	%	%	% Fractional
	SampleGroups	Cpd. Group	File Name	RT	87.0088	88.0121	89.0155	90.0188	Sum	87.0088	88.0121	89.0155	90.0188	Sum	Unlabeled	Labeled	Labeling
	Pool; ;	4	20230308-EX01312-A045-IN0030-CS00000MP-01-N.d	9.222	450468	16597	9347	288343	764756	60.17	0.16	0	39.67	100	60.17	39.83	39.72
	Pool; ;	4	20230308-EX01312-A045-IN0030-CS00000MP-02-N.d	9.223	434801	16835	8361	265835	725831	61.19	0.28	0	38.53	100	61.19	38.81	38.63
	Pool; ;	4	20230308-EX01312-A045-IN0030-CS00000MP-03-N.d	9.133	473930	18527	8562	239760	740779	65.53	0.33	0	34.14	100	65.53	34.47	34.25
	Pool; ;	4	20230308-EX01312-A045-IN0030-CS00000MP-04-N.d	9.116	457841	16187	8607	226221	708855	66.22	0.08	0	33.7	100	66.22	33.78	33.72
	Pool; ;	4	20230308-EX01312-A045-IN0030-CS00000MP-05-N.d	9.147	445800	16965	8164	231683	702612	64.97	0.26	0	34.77	100	64.97	35.03	34.86
	Pool; ;	4	20230308-EX01312-A045-IN0030-CS00000MP-06-N.d	9.183	383049	14353	7546	193364	598313	65.65	0.22	0	34.13	100	65.65	34.35	34.2
	Pool; ;	4	20230308-EX01312-A045-IN0030-CS00000MP-07-N.d	9.126	373261	14651	6188	191900	586001	65.16	0.34	0	34.5	100	65.16	34.84	34.62
	DGC; 12C; 0.25 hr	4	20230308-EX01312-A045-IN0030-S00065713-12C_Glc_0.25_hr_DGC-N.d	9.143	497362	17455	5430	0	520247	99.45	0.11	0.44	0	100	99.45	0.55	0.33
	DGC; 12C; 1 hr	4	20230308-EX01312-A045-IN0030-S00065714-12C_Glc_1_hr_DGC-N.d	9.124	472164	17541	5536	0	495240	99.17	0.31	0.51	0	100	99.17	0.83	0.45
	DGC; 12C; 4 hr	4	20230308-EX01312-A045-IN0030-S00065715-12C_Glc_4_hr_DGC-N.d	9.123	498147	18682	6330	0	523159	99.04	0.34	0.61	0	100	99.04	0.96	0.52
	DGC; 12C; 24 hr	4	20230308-EX01312-A045-IN0030-S00065716-12C_Glc_24_hr_DGC-N.d	9.155	499973	17444	5370	0	522788	99.49	0.09	0.42	0	100	99.49	0.51	0.31
	GS; 12C; 0.25 hr	4	20230308-EX01312-A045-IN0030-S00065717-12C_Glc_0.25_hr_GS-N.d	9.156	598113	21825	5900	0	625839	99.42	0.25	0.33	0	100	99.42	0.58	0.3
	GS; 12C; 1 hr	4	20230308-EX01312-A045-IN0030-S00065718-12C_Glc_1_hr_GS-N.d	9.15	571568	19835	5133	0	596536	99.68	0.07	0.24	0	100	99.68	0.32	0.19
	GS; 12C; 4 hr	4	20230308-EX01312-A045-IN0030-S00065719-12C_Glc_4_hr_GS-N.d	9.1	582334	21994	5867	0	610195	99.28	0.38	0.35	0	100	99.28	0.72	0.36
	GS; 12C; 24 hr	4	20230308-EX01312-A045-IN0030-S00065720-12C_Glc_24_hr_GS-N.d	9.103	528964	18483	5755	0	553202	99.47	0.09	0.44	0	100	99.47	0.53	0.32
	DGC; 13C; 0.25 hr	4	20230308-EX01312-A045-IN0030-S00065721-13C_Glc_0.25_hr_DGC-N.d	9.12	523162	18470	5846	37198	584676	92.87	0.12	0.23	6.78	100	92.87	7.13	6.97
	DGC; 13C; 0.25 hr	4	20230308-EX01312-A045-IN0030-S00065722-13C_Glc_0.25_hr_DGC-N.d	9.092	478421	16777	5097	41245	541540	91.65	0.1	0.14	8.12	100	91.65	8.35	8.24
	DGC; 13C; 0.25 hr	4	20230308-EX01312-A045-IN0030-S00065723-13C_Glc_0.25_hr_DGC-N.d	9.111	488462	18179	5241	43708	555590	91.19	0.3	0.13	8.38	100	91.19	8.81	8.57
	DGC; 13C; 1 hr	4	20230308-EX01312-A045-IN0030-S00065724-13C_Glc_1_hr_DGC-N.d	9.091	493092	18160	6533	129970	647755	78.48	0.22	0	21.3	100	78.48	21.52	21.37
	DGC; 13C; 1 hr	4	20230308-EX01312-A045-IN0030-S00065725-13C_Glc_1_hr_DGC-N.d	9.124	490567	17612	6411	127604	642194	78.76	0.15	0	21.09	100	78.76	21.24	21.14
	DGC; 13C; 1 hr	4	20230308-EX01312-A045-IN0030-S00065726-13C_Glc_1_hr_DGC-N.d	9.104	462829	16463	6136	123568	608996	78.34	0.12	0	21.53	100	78.34	21.66	21.57
	DGC; 13C; 4 hr	4	20230308-EX01312-A045-IN0030-S00065727-13C_Glc_4_hr_DGC-N.d	9.173	384868	13974	12372	485657	896870	43.44	0.09	0	56.47	100	43.44	56.56	56.5
	DGC; 13C; 4 hr	4	20230308-EX01312-A045-IN0030-S00065728-13C_Glc_4_hr_DGC-N.d	9.153	345136	13044	10419	449230	817828	42.65	0.15	0	57.2	100	42.65	57.35	57.25
	DGC; 13C; 4 hr	4	20230308-EX01312-A045-IN0030-S00065729-13C_Glc_4_hr_DGC-N.d	9.187	350560	12914	10967	445016	819457	43.28	0.11	0	56.61	100	43.28	56.72	56.64
	DGC; 13C; 24 hr	4	20230308-EX01312-A045-IN0030-S00065730-13C_Glc_24_hr_DGC-N.d	9.268	175270	7441	19009	950956	1152676	15.16	0.11	0	84.74	100	15.16	84.84	84.77
	DGC; 13C; 24 hr	4	20230308-EX01312-A045-IN0030-S00065731-13C_Glc_24_hr_DGC-N.d	9.26	166721	7868	19820	965310	1159719	14.33	0.17	0	85.5	100	14.33	85.67	85.56
	DGC; 13C; 24 hr	4	20230308-EX01312-A045-IN0030-S00065732-13C_Glc_24_hr_DGC-N.d	9.243	156729	7209	17681	942570	1124188	13.87	0.14	0	85.98	100	13.87	86.13	86.03
	GS; 13C; 0.25 hr	4	20230308-EX01312-A045-IN0030-S00065733-13C_Glc_0.25_hr_GS-N.d	9.091	457972	16951	5320	66379	546622	86.75	0.26	0.05	12.93	100	86.75	13.25	13.06
	GS; 13C; 0.25 hr	4	20230308-EX01312-A045-IN0030-S00065734-13C_Glc_0.25_hr_GS-N.d	9.207	483288	16205	6592	88534	594619	84.03	0	0.13	15.84	100	84.03	15.97	15.93
	GS; 13C; 0.25 hr	4	20230308-EX01312-A045-IN0030-S00065735-13C_Glc_0.25_hr_GS-N.d	9.125	419447	14854	6183	66994	507478	85.54	0.12	0.29	14.05	100	85.54	14.46	14.28
	GS; 13C; 1 hr	4	20230308-EX01312-A045-IN0030-S00065736-13C_Glc_1_hr_GS-N.d	9.125	401516	14148	5895	117291	538850	76.81	0.09	0	23.1	100	76.81	23.19	23.13
	GS; 13C; 1 hr	4	20230308-EX01312-A045-IN0030-S00065737-13C_Glc_1_hr_GS-N.d	9.139	481873	17007	6782	124793	630454	78.87	0.1	0	21.03	100	78.87	21.13	21.06
	GS; 13C; 1 hr	4	20230308-EX01312-A045-IN0030-S00065738-13C_Glc_1_hr_GS-N.d	9.136	454371	15169	5978	114430	589950	79.41	0	0	20.59	100	79.41	20.59	20.59
	GS; 13C; 4 hr	4	20230308-EX01312-A045-IN0030-S00065739-13C_Glc_4_hr_GS-N.d	9.283	251541	10388	14470	659531	935931	26.97	0.18	0	72.85	100	26.97	73.03	72.91
	GS; 13C; 4 hr	4	20230308-EX01312-A045-IN0030-S00065740-13C_Glc_4_hr_GS-N.d	9.179	364402	12492	8556	310265	695715	53.27	0	0	46.72	100	53.27	46.73	46.72
	GS; 13C; 4 hr	4	20230308-EX01312-A045-IN0030-S00065741-13C_Glc_4_hr_GS-N.d	9.178	407169	14557	9640	348062	779428	53.13	0.08	0	46.79	100	53.13	46.87	46.81
	GS; 13C; 24 hr	4	20230308-EX01312-A045-IN0030-S00065742-13C_Glc_24_hr_GS-N.d	9.144	366416	12280	8394	309317	696407	53.49	0	0	46.51	100	53.49	46.51	46.51
	GS; 13C; 24 hr	4	20230308-EX01312-A045-IN0030-S00065743-13C_Glc_24_hr_GS-N.d	9.277	256461	11147	15733	598809	882150	29.29	0.26	0	70.45	100	29.29	70.71	70.54
	GS; 13C; 24 hr	4	20230308-EX01312-A045-IN0030-S00065744-13C_Glc_24_hr_GS-N.d	9.293	282751	11116	15821	695273	1004961	28.26	0.13	0	71.6	100	28.26	71.74	71.65
	Summary Statistics	%labeled		%fraction
	Sample Groups	Mean	Std.Dev.	Mean	Std.Dev.
	Pool; ;	35.88	2.407	35.71	2.411
	DGC; 12C; 0.25 hr	0.55		0.33
	DGC; 12C; 1 hr	0.83		0.45
	DGC; 12C; 4 hr	0.96		0.52
	DGC; 12C; 24 hr	0.51		0.31
	GS; 12C; 0.25 hr	0.58		0.3
	GS; 12C; 1 hr	0.32		0.19
	GS; 12C; 4 hr	0.72		0.36
	GS; 12C; 24 hr	0.53		0.32
	DGC; 13C; 0.25 hr	8.1	0.868	7.93	0.843
	DGC; 13C; 1 hr	21.47	0.212	21.36	0.217
	DGC; 13C; 4 hr	56.87	0.416	56.8	0.396
	DGC; 13C; 24 hr	85.55	0.65	85.45	0.635
	GS; 13C; 0.25 hr	14.56	1.363	14.42	1.44
	GS; 13C; 1 hr	21.64	1.375	21.59	1.352
	GS; 13C; 4 hr	55.54	15.146	55.48	15.094
	GS; 13C; 24 hr	62.99	14.277	62.9	14.203
Figure 5B
aKG	Formula	C5H6O5
	Tgt RT	14.3	minutes
	RT tolerance	0.7	minutes
	m/z tolerance	30	ppm
	Abundance metric	EicHeight
					Ion Abundance							Corrected Abundance Percentages							Summary Statistics
					m+0	m+1	m+2	m+3	m+4	m+5	Abund	m+0	m+1	m+2	m+3	m+4	m+5	Abund	%	%	% Fractional
	SampleGroups	Cpd. Group	File Name	RT	145.014	146.018	147.021	148.024	149.028	150.031	Sum	145.014	146.018	147.021	148.024	149.028	150.031	Sum	Unlabeled	Labeled	Labeling
	Pool; ;	16	20230308-EX01312-A045-IN0030-CS00000MP-01-N.d	14.411	141438	7465	23901	5100	0	0	177904	84	0	13.41	2.59	0	0	100	84	16	6.92
	Pool; ;	16	20230308-EX01312-A045-IN0030-CS00000MP-02-N.d	14.412	151376	10088	23646	5245	0	0	190355	84.52	0.61	12.36	2.51	0	0	100	84.52	15.48	6.57
	Pool; ;	16	20230308-EX01312-A045-IN0030-CS00000MP-03-N.d	14.372	166715	13468	23666	5062	0	0	208911	84.84	1.85	11.13	2.18	0	0	100	84.84	15.16	6.13
	Pool; ;	16	20230308-EX01312-A045-IN0030-CS00000MP-04-N.d	14.371	174847	13834	23303	5405	0	0	217388	85.52	1.74	10.46	2.28	0	0	100	85.52	14.48	5.9
	Pool; ;	16	20230308-EX01312-A045-IN0030-CS00000MP-05-N.d	14.369	170156	12354	19621	5528	0	0	207659	87.16	1.23	9.08	2.52	0	0	100	87.16	12.84	5.39
	Pool; ;	16	20230308-EX01312-A045-IN0030-CS00000MP-06-N.d	14.389	142532	11234	18642	4339	0	0	176748	85.76	1.72	10.27	2.25	0	0	100	85.76	14.24	5.8
	Pool; ;	16	20230308-EX01312-A045-IN0030-CS00000MP-07-N.d	14.381	136702	11410	17428	4382	0	0	169922	85.54	2.13	9.94	2.39	0	0	100	85.54	14.46	5.83
	DGC; 12C; 0.25 hr	16	20230308-EX01312-A045-IN0030-S00065713-12C_Glc_0.25_hr_DGC-N.d	14.382	298706	19889	1905	772	0	0	321272	98.83	0.98	0	0.19	0	0	100	98.83	1.17	0.31
	DGC; 12C; 1 hr	16	20230308-EX01312-A045-IN0030-S00065714-12C_Glc_1_hr_DGC-N.d	14.363	342571	22683	1114	767	0	0	367134	98.92	0.93	0	0.16	0	0	100	98.92	1.08	0.28
	DGC; 12C; 4 hr	16	20230308-EX01312-A045-IN0030-S00065715-12C_Glc_4_hr_DGC-N.d	14.411	323557	21315	2974	0	0	0	347846	99.08	0.92	0	0	0	0	100	99.08	0.92	0.18
	DGC; 12C; 24 hr	16	20230308-EX01312-A045-IN0030-S00065716-12C_Glc_24_hr_DGC-N.d	14.377	280225	19015	2109	0	0	0	301349	98.89	1.11	0	0	0	0	100	98.89	1.11	0.22
	GS; 12C; 0.25 hr	16	20230308-EX01312-A045-IN0030-S00065717-12C_Glc_0.25_hr_GS-N.d	14.394	147411	0	2424	1055	0	0	150890	98.87	0	0.48	0.65	0	0	100	98.87	1.13	0.58
	GS; 12C; 1 hr	16	20230308-EX01312-A045-IN0030-S00065718-12C_Glc_1_hr_GS-N.d	14.372	152272	0	541	0	0	0	152814	100	0	0	0	0	0	100	100	0	0
	GS; 12C; 4 hr	16	20230308-EX01312-A045-IN0030-S00065719-12C_Glc_4_hr_GS-N.d	14.388	138055	7149	1604	785	0	0	147594	99.48	0	0	0.52	0	0	100	99.48	0.52	0.31
	GS; 12C; 24 hr	16	20230308-EX01312-A045-IN0030-S00065720-12C_Glc_24_hr_GS-N.d	14.375	161341	11240	1418	750	0	0	174749	98.32	1.29	0	0.4	0	0	100	98.32	1.68	0.5
	DGC; 13C; 0.25 hr	16	20230308-EX01312-A045-IN0030-S00065721-13C_Glc_0.25_hr_DGC-N.d	14.375	167698	0	4624	0	0	0	172322	98.39	0	1.61	0	0	0	100	98.39	1.61	0.64
	DGC; 13C; 0.25 hr	16	20230308-EX01312-A045-IN0030-S00065722-13C_Glc_0.25_hr_DGC-N.d	14.364	199797	0	5494	1365	0	0	206655	97.85	0	1.58	0.57	0	0	100	97.85	2.15	0.98
	DGC; 13C; 0.25 hr	16	20230308-EX01312-A045-IN0030-S00065723-13C_Glc_0.25_hr_DGC-N.d	14.367	193459	0	5341	0	0	0	198801	98.39	0	1.61	0	0	0	100	98.39	1.61	0.65
	DGC; 13C; 1 hr	16	20230308-EX01312-A045-IN0030-S00065724-13C_Glc_1_hr_DGC-N.d	14.363	234109	16503	20377	2922	0	0	273912	91.08	1.14	6.93	0.85	0	0	100	91.08	8.92	3.51
	DGC; 13C; 1 hr	16	20230308-EX01312-A045-IN0030-S00065725-13C_Glc_1_hr_DGC-N.d	14.362	219375	16018	19083	2643	0	0	257119	90.92	1.37	6.9	0.81	0	0	100	90.92	9.08	3.52
	DGC; 13C; 1 hr	16	20230308-EX01312-A045-IN0030-S00065726-13C_Glc_1_hr_DGC-N.d	14.359	220411	16460	17961	2715	0	0	257547	91.2	1.54	6.4	0.85	0	0	100	91.2	8.8	3.38
	DGC; 13C; 4 hr	16	20230308-EX01312-A045-IN0030-S00065727-13C_Glc_4_hr_DGC-N.d	14.379	203903	18769	49521	6916	0	0	279109	77.5	2.42	18.1	1.98	0	0	100	77.5	22.5	8.91
	DGC; 13C; 4 hr	16	20230308-EX01312-A045-IN0030-S00065728-13C_Glc_4_hr_DGC-N.d	14.375	231132	20228	52192	7234	0	0	310786	78.93	2.13	17.08	1.86	0	0	100	78.93	21.07	8.38
	DGC; 13C; 4 hr	16	20230308-EX01312-A045-IN0030-S00065729-13C_Glc_4_hr_DGC-N.d	14.376	214861	20064	50072	7481	0	0	292478	77.94	2.55	17.42	2.09	0	0	100	77.94	22.06	8.73
	DGC; 13C; 24 hr	16	20230308-EX01312-A045-IN0030-S00065730-13C_Glc_24_hr_DGC-N.d	14.374	161693	18914	77193	24262	0	11251	293312	57.86	2.99	27.11	7.9	0	4.14	100	57.86	42.14	20.32
	DGC; 13C; 24 hr	16	20230308-EX01312-A045-IN0030-S00065731-13C_Glc_24_hr_DGC-N.d	14.382	165050	21289	78382	26665	33836	12656	337878	51.37	3.28	23.9	7.22	10.32	3.91	100	51.37	48.63	26.72
	DGC; 13C; 24 hr	16	20230308-EX01312-A045-IN0030-S00065732-13C_Glc_24_hr_DGC-N.d	14.365	181231	21165	80907	26680	29080	10516	349580	54.61	2.84	23.87	7.02	8.52	3.13	100	54.61	45.39	24.28
	GS; 13C; 0.25 hr	16	20230308-EX01312-A045-IN0030-S00065733-13C_Glc_0.25_hr_GS-N.d	14.379	119922	9652	5877	0	0	0	135451	94.3	2.21	3.49	0	0	0	100	94.3	5.7	1.84
	GS; 13C; 0.25 hr	16	20230308-EX01312-A045-IN0030-S00065734-13C_Glc_0.25_hr_GS-N.d	14.413	134826	8778	6831	0	0	0	150434	95.49	0.75	3.76	0	0	0	100	95.49	4.51	1.65
	GS; 13C; 0.25 hr	16	20230308-EX01312-A045-IN0030-S00065735-13C_Glc_0.25_hr_GS-N.d	14.397	111953	8855	3780	0	0	0	124589	95.8	2.14	2.06	0	0	0	100	95.8	4.2	1.25
	GS; 13C; 1 hr	16	20230308-EX01312-A045-IN0030-S00065736-13C_Glc_1_hr_GS-N.d	14.38	83652	4752	10721	1388	0	0	100514	88.43	0	10.48	1.08	0	0	100	88.43	11.57	4.84
	GS; 13C; 1 hr	16	20230308-EX01312-A045-IN0030-S00065737-13C_Glc_1_hr_GS-N.d	14.378	102274	6689	11810	1545	0	0	122318	89.03	0.61	9.37	0.99	0	0	100	89.03	10.97	4.46
	GS; 13C; 1 hr	16	20230308-EX01312-A045-IN0030-S00065738-13C_Glc_1_hr_GS-N.d	14.425	108414	0	11870	2200	0	0	122483	89.56	0	8.93	1.5	0	0	100	89.56	10.44	4.48
	GS; 13C; 4 hr	16	20230308-EX01312-A045-IN0030-S00065739-13C_Glc_4_hr_GS-N.d	14.372	51320	3509	19566	5637	6093	2174	88299	61.37	0.27	22.94	5.8	7.05	2.56	100	61.37	38.63	20.92
	GS; 13C; 4 hr	16	20230308-EX01312-A045-IN0030-S00065740-13C_Glc_4_hr_GS-N.d	14.384	69956	6837	18923	4563	0	1305	101583	72.85	2.65	18.99	4.14	0	1.38	100	72.85	27.15	11.98
	GS; 13C; 4 hr	16	20230308-EX01312-A045-IN0030-S00065741-13C_Glc_4_hr_GS-N.d	14.384	95278	9144	26632	5356	0	0	136411	73.98	2.55	19.99	3.49	0	0	100	73.98	26.02	10.6
	GS; 13C; 24 hr	16	20230308-EX01312-A045-IN0030-S00065742-13C_Glc_24_hr_GS-N.d	14.383	71948	6538	23132	5036	3894	2133	112681	67.61	1.92	21.16	3.92	3.37	2.01	100	67.61	32.39	15.91
	GS; 13C; 24 hr	16	20230308-EX01312-A045-IN0030-S00065743-13C_Glc_24_hr_GS-N.d	14.382	96285	9860	40427	9058	10874	3835	170339	59.68	2.27	24.6	4.59	6.51	2.35	100	59.68	40.32	20.6
	GS; 13C; 24 hr	16	20230308-EX01312-A045-IN0030-S00065744-13C_Glc_24_hr_GS-N.d	14.415	73173	6836	26630	5852	7099	3064	122655	63.04	1.9	22.44	4.1	5.88	2.64	100	63.04	36.96	19.16
	Summary Statistics	%labeled		%fraction
	Sample Groups	Mean	Std.Dev.	Mean	Std.Dev.
	Pool; ;	14.67	1.025	6.08	0.515
	DGC; 12C; 0.25 hr	1.17		0.31
	DGC; 12C; 1 hr	1.08		0.28
	DGC; 12C; 4 hr	0.92		0.18
	DGC; 12C; 24 hr	1.11		0.22
	GS; 12C; 0.25 hr	1.13		0.58
	GS; 12C; 1 hr	0		0
	GS; 12C; 4 hr	0.52		0.31
	GS; 12C; 24 hr	1.68		0.5
	DGC; 13C; 0.25 hr	1.79	0.313	0.76	0.192
	DGC; 13C; 1 hr	8.94	0.143	3.47	0.078
	DGC; 13C; 4 hr	21.88	0.734	8.67	0.275
	DGC; 13C; 24 hr	45.39	3.247	23.77	3.227
	GS; 13C; 0.25 hr	4.8	0.79	1.58	0.299
	GS; 13C; 1 hr	10.99	0.566	4.59	0.217
	GS; 13C; 4 hr	30.6	6.975	14.5	5.6
	GS; 13C; 24 hr	36.55	3.982	18.56	2.404
Figure 5C
Citrate	Formula	C6H8O7
	Tgt RT	14.9	minutes
	RT tolerance	0.7	minutes
	m/z tolerance	30	ppm
	Abundance metric	EicHeight
					Ion Abundance								Corrected Abundance Percentages								Summary Statistics
					m+0	m+1	m+2	m+3	m+4	m+5	m+6	Abund	m+0	m+1	m+2	m+3	m+4	m+5	m+6	Abund	%	%	% Fractional
	SampleGroups	Cpd. Group	File Name	RT	191.02	192.023	193.026	194.03	195.033	196.036	197.04	Sum	191.02	192.023	193.026	194.03	195.033	196.036	197.04	Sum	Unlabeled	Labeled	Labeling
	Pool; ;	17	20230308-EX01312-A045-IN0030-CS00000MP-01-N.d	15.442	201264	17026	74818	13249	12380	7643	0	326380	66.28	0.61	23.88	3.13	3.62	2.48	0	100	66.28	33.72	14.11
	Pool; ;	17	20230308-EX01312-A045-IN0030-CS00000MP-02-N.d	15.46	330089	29902	112128	19500	18791	10850	0	521258	68.11	1.08	22.3	2.85	3.46	2.2	0	100	68.11	31.89	13.18
	Pool; ;	17	20230308-EX01312-A045-IN0030-CS00000MP-03-N.d	15.419	475253	37331	72599	12037	11898	6395	0	615512	83.43	0.63	11.52	1.46	1.87	1.1	0	100	83.43	16.57	6.84
	Pool; ;	17	20230308-EX01312-A045-IN0030-CS00000MP-04-N.d	15.402	460521	43691	203822	33385	31093	15203	0	787715	62.8	1.14	27.12	3.16	3.76	2.01	0	100	62.8	37.2	15
	Pool; ;	17	20230308-EX01312-A045-IN0030-CS00000MP-05-N.d	15.4	460573	37799	103609	16356	13701	7067	0	639105	77.76	0.75	16.43	1.89	2.01	1.16	0	100	77.76	22.24	8.85
	Pool; ;	17	20230308-EX01312-A045-IN0030-CS00000MP-06-N.d	15.436	111782	9083	27929	4967	5201	3079	0	162040	74.31	0.62	17.58	2.35	3.12	2.02	0	100	74.31	25.69	10.9
	Pool; ;	17	20230308-EX01312-A045-IN0030-CS00000MP-07-N.d	15.413	273614	25021	120391	22430	23765	13232	0	478454	61.36	0.9	26.33	3.65	4.84	2.92	0	100	61.36	38.64	16.41
	DGC; 12C; 0.25 hr	17	20230308-EX01312-A045-IN0030-S00065713-12C_Glc_0.25_hr_DGC-N.d	15.43	689360	50073	12250	1479	0	786	0	753947	99.24	0.43	0.11	0.1	0	0.12	0	100	99.24	0.76	0.26
	DGC; 12C; 1 hr	17	20230308-EX01312-A045-IN0030-S00065714-12C_Glc_1_hr_DGC-N.d	15.411	1106494	76924	15981	1500	0	0	0	1200899	99.86	0.11	0	0.03	0	0	0	100	99.86	0.14	0.03
	DGC; 12C; 4 hr	17	20230308-EX01312-A045-IN0030-S00065715-12C_Glc_4_hr_DGC-N.d	15.443	590728	43633	0	0	0	0	0	634361	99.54	0.46	0	0	0	0	0	100	99.54	0.46	0.08
	DGC; 12C; 24 hr	17	20230308-EX01312-A045-IN0030-S00065716-12C_Glc_24_hr_DGC-N.d	15.442	924628	63672	14780	1397	0	558	0	1005035	99.84	0.05	0	0.05	0	0.06	0	100	99.84	0.16	0.08
	GS; 12C; 0.25 hr	17	20230308-EX01312-A045-IN0030-S00065717-12C_Glc_0.25_hr_GS-N.d	15.426	518138	34673	8750	609	0	0	0	562170	99.93	0	0.05	0.01	0	0	0	100	99.93	0.07	0.02
	GS; 12C; 1 hr	17	20230308-EX01312-A045-IN0030-S00065718-12C_Glc_1_hr_GS-N.d	15.42	512742	35924	7937	713	0	0	0	557316	99.8	0.17	0	0.04	0	0	0	100	99.8	0.2	0.05
	GS; 12C; 4 hr	17	20230308-EX01312-A045-IN0030-S00065719-12C_Glc_4_hr_GS-N.d	15.42	463463	31605	7538	600	0	0	0	503206	99.97	0	0	0.03	0	0	0	100	99.97	0.03	0.01
	GS; 12C; 24 hr	17	20230308-EX01312-A045-IN0030-S00065720-12C_Glc_24_hr_GS-N.d	15.406	701194	48315	12060	910	0	0	0	762478	99.84	0.05	0.08	0.02	0	0	0	100	99.84	0.16	0.05
	DGC; 13C; 0.25 hr	17	20230308-EX01312-A045-IN0030-S00065721-13C_Glc_0.25_hr_DGC-N.d	15.007	42224	3478	7699	1212	691	247	0	55551	82.16	0.89	13.8	1.63	1.09	0.44	0	100	82.16	17.84	6.66
	DGC; 13C; 0.25 hr	17	20230308-EX01312-A045-IN0030-S00065722-13C_Glc_0.25_hr_DGC-N.d	15.411	555453	44690	120982	19914	17751	8753	0	767543	78.09	0.63	15.94	1.94	2.2	1.19	0	100	78.09	21.91	8.85
	DGC; 13C; 0.25 hr	17	20230308-EX01312-A045-IN0030-S00065723-13C_Glc_0.25_hr_DGC-N.d	15.398	550029	46122	187211	29862	30732	12352	0	856308	69.13	0.63	22.71	2.56	3.48	1.48	0	100	69.13	30.87	12.52
	DGC; 13C; 1 hr	17	20230308-EX01312-A045-IN0030-S00065724-13C_Glc_1_hr_DGC-N.d	15.427	586627	45945	148761	18982	12508	4429	0	817252	77.5	0.41	18.67	1.55	1.33	0.54	0	100	77.5	22.5	8.41
	DGC; 13C; 1 hr	17	20230308-EX01312-A045-IN0030-S00065725-13C_Glc_1_hr_DGC-N.d	15.41	533116	52224	267655	53573	63525	34331	0	1004424	56.84	1.14	27.94	4.22	6.26	3.6	0	100	56.84	43.16	18.79
	DGC; 13C; 1 hr	17	20230308-EX01312-A045-IN0030-S00065726-13C_Glc_1_hr_DGC-N.d	15.407	576035	41608	95763	14196	6468	3252	0	737322	84.5	0.07	12.86	1.42	0.7	0.45	0	100	84.5	15.5	5.85
	DGC; 13C; 4 hr	17	20230308-EX01312-A045-IN0030-S00065727-13C_Glc_4_hr_DGC-N.d	15.427	494968	43164	173268	22553	19089	8073	0	761114	70.05	0.86	23.72	1.98	2.3	1.09	0	100	70.05	29.95	11.48
	DGC; 13C; 4 hr	17	20230308-EX01312-A045-IN0030-S00065728-13C_Glc_4_hr_DGC-N.d	15.406	495138	55376	322296	62977	72789	36205	0	1044782	50.66	1.57	32.54	4.73	6.87	3.62	0	100	50.66	49.34	21.07
	DGC; 13C; 4 hr	17	20230308-EX01312-A045-IN0030-S00065729-13C_Glc_4_hr_DGC-N.d	15.407	534171	66181	383684	71563	87204	43379	0	1186182	48.1	2.01	34.16	4.64	7.26	3.82	0	100	48.1	51.9	22.07
	DGC; 13C; 24 hr	17	20230308-EX01312-A045-IN0030-S00065730-13C_Glc_24_hr_DGC-N.d	15.422	386280	38371	196125	48758	55751	35155	0	760440	54.3	1.16	26.96	5.41	7.28	4.9	0	100	54.3	45.7	20.82
	DGC; 13C; 24 hr	17	20230308-EX01312-A045-IN0030-S00065731-13C_Glc_24_hr_DGC-N.d	15.43	393187	42531	230727	50930	60345	38584	0	816304	51.45	1.47	29.68	5.08	7.3	5.01	0	100	51.45	48.55	21.72
	DGC; 13C; 24 hr	17	20230308-EX01312-A045-IN0030-S00065732-13C_Glc_24_hr_DGC-N.d	15.413	483291	51982	310104	69980	82174	47706	0	1045237	49.36	1.33	31.22	5.49	7.79	4.81	0	100	49.36	50.64	22.57
	GS; 13C; 0.25 hr	17	20230308-EX01312-A045-IN0030-S00065733-13C_Glc_0.25_hr_GS-N.d	15.427	274826	26452	105600	17120	11074	5553	0	440624	67.13	1.39	25	2.94	2.24	1.3	0	100	67.13	32.87	12.61
	GS; 13C; 0.25 hr	17	20230308-EX01312-A045-IN0030-S00065734-13C_Glc_0.25_hr_GS-N.d	15.46	255504	22005	109678	17212	17175	8299	0	429874	63.87	0.61	26.75	2.93	3.83	2.01	0	100	63.87	36.13	14.71
	GS; 13C; 0.25 hr	17	20230308-EX01312-A045-IN0030-S00065735-13C_Glc_0.25_hr_GS-N.d	15.428	259237	24755	104418	17829	12522	6925	0	425686	65.49	1.28	25.62	3.22	2.68	1.7	0	100	65.49	34.51	13.57
	GS; 13C; 1 hr	17	20230308-EX01312-A045-IN0030-S00065736-13C_Glc_1_hr_GS-N.d	15.411	227136	22041	96776	17257	12224	6239	0	381674	63.97	1.32	26.53	3.54	2.94	1.7	0	100	63.97	36.03	14.21
	GS; 13C; 1 hr	17	20230308-EX01312-A045-IN0030-S00065737-13C_Glc_1_hr_GS-N.d	15.409	378485	30351	103156	16416	14917	6963	0	550287	74.14	0.5	19.26	2.21	2.58	1.32	0	100	74.14	25.86	10.42
	GS; 13C; 1 hr	17	20230308-EX01312-A045-IN0030-S00065738-13C_Glc_1_hr_GS-N.d	15.456	301985	25287	109060	14022	8629	5361	0	464344	70.07	0.6	24.53	2.04	1.55	1.22	0	100	70.07	29.93	11.34
	GS; 13C; 4 hr	17	20230308-EX01312-A045-IN0030-S00065739-13C_Glc_4_hr_GS-N.d	15.42	167379	17382	92991	18653	14733	7095	0	318233	56.39	1.4	30.77	4.75	4.38	2.3	0	100	56.39	43.61	17.71
	GS; 13C; 4 hr	17	20230308-EX01312-A045-IN0030-S00065740-13C_Glc_4_hr_GS-N.d	15.415	279199	28068	105217	19990	16660	8492	0	457625	65.59	1.65	23.9	3.46	3.46	1.93	0	100	65.59	34.41	13.9
	GS; 13C; 4 hr	17	20230308-EX01312-A045-IN0030-S00065741-13C_Glc_4_hr_GS-N.d	15.415	293079	30233	123415	21900	15057	6811	0	490496	64.25	1.73	26.3	3.49	2.81	1.42	0	100	64.25	35.75	13.86
	GS; 13C; 24 hr	17	20230308-EX01312-A045-IN0030-S00065742-13C_Glc_24_hr_GS-N.d	15.431	175895	21738	119375	22046	20303	10927	0	370285	50.83	2.15	34.05	4.64	5.24	3.09	0	100	50.83	49.17	20.09
	GS; 13C; 24 hr	17	20230308-EX01312-A045-IN0030-S00065743-13C_Glc_24_hr_GS-N.d	15.414	232730	22684	123393	22412	0	0	0	401218	62.03	1.18	32.28	4.51	0	0	0	100	62.03	37.97	13.21
	GS; 13C; 24 hr	17	20230308-EX01312-A045-IN0030-S00065744-13C_Glc_24_hr_GS-N.d	15.446	236319	21980	114883	19959	16305	0	0	409446	61.96	0.95	29.5	3.75	3.83	0	0	100	61.96	38.04	14.42
	Summary Statistics	%labeled		%fraction
	Sample Groups	Mean	Std.Dev.	Mean	Std.Dev.
	Pool; ;	29.42	8.173	12.18	3.46
	DGC; 12C; 0.25 hr	0.76		0.26
	DGC; 12C; 1 hr	0.14		0.03
	DGC; 12C; 4 hr	0.46		0.08
	DGC; 12C; 24 hr	0.16		0.08
	GS; 12C; 0.25 hr	0.07		0.02
	GS; 12C; 1 hr	0.2		0.05
	GS; 12C; 4 hr	0.03		0.01
	GS; 12C; 24 hr	0.16		0.05
	DGC; 13C; 0.25 hr	23.54	6.664	9.34	2.96
	DGC; 13C; 1 hr	27.05	14.383	11.01	6.851
	DGC; 13C; 4 hr	43.73	12.002	18.21	5.845
	DGC; 13C; 24 hr	48.3	2.477	21.7	0.879
	GS; 13C; 0.25 hr	34.5	1.631	13.63	1.052
	GS; 13C; 1 hr	30.61	5.116	11.99	1.973
	GS; 13C; 4 hr	37.93	4.968	15.15	2.211
	GS; 13C; 24 hr	41.73	6.451	15.91	3.675
Figure 5D
Glutamate	Formula	C5H9NO4
	Tgt RT	4.5	minutes
	RT tolerance	0.7	minutes
	m/z tolerance	30	ppm
	Abundance metric	EicHeight
					Ion Abundance							Corrected Abundance Percentages							Summary Statistics
					m+0	m+1	m+2	m+3	m+4	m+5	Abund	m+0	m+1	m+2	m+3	m+4	m+5	Abund	%	%	% Fractional
	SampleGroups	Cpd. Group	File Name	RT	146.046	147.049	148.053	149.056	150.059	151.063	Sum	146.046	147.049	148.053	149.056	150.059	151.063	Sum	Unlabeled	Labeled	Labeling
	Pool; ;	6	20230308-EX01312-A045-IN0030-CS00000MP-01-N.d	4.183	2513376	0	344594	61580	45720	21176	2986446	85.17	0	11.06	1.62	1.43	0.71	100	85.17	14.83	7.26
	Pool; ;	6	20230308-EX01312-A045-IN0030-CS00000MP-02-N.d	4.184	2596136	0	322753	54220	43423	19730	3036262	86.51	0	10.11	1.37	1.34	0.65	100	86.51	13.49	6.6
	Pool; ;	6	20230308-EX01312-A045-IN0030-CS00000MP-03-N.d	4.177	2590087	0	299060	51227	39557	17349	2997278	87.43	0	9.43	1.32	1.24	0.58	100	87.43	12.57	6.14
	Pool; ;	6	20230308-EX01312-A045-IN0030-CS00000MP-04-N.d	4.176	2564041	0	285066	51010	39926	17117	2957160	87.72	0	9.07	1.35	1.27	0.58	100	87.72	12.28	6.04
	Pool; ;	6	20230308-EX01312-A045-IN0030-CS00000MP-05-N.d	4.174	2598350	0	277918	52743	39636	17046	2985693	88.04	0	8.73	1.41	1.25	0.57	100	88.04	11.96	5.91
	Pool; ;	6	20230308-EX01312-A045-IN0030-CS00000MP-06-N.d	4.177	2309116	0	249494	45125	34655	15577	2653967	88.02	0	8.82	1.34	1.23	0.59	100	88.02	11.98	5.91
	Pool; ;	6	20230308-EX01312-A045-IN0030-CS00000MP-07-N.d	4.17	2295606	0	253693	46557	34080	14432	2644368	87.83	0	9.02	1.39	1.21	0.55	100	87.83	12.17	5.96
	DGC; 12C; 0.25 hr	6	20230308-EX01312-A045-IN0030-S00065713-12C_Glc_0.25_hr_DGC-N.d	4.187	3402388	0	0	0	0	0	3402388	100	0	0	0	0	0	100	100	0	0
	DGC; 12C; 1 hr	6	20230308-EX01312-A045-IN0030-S00065714-12C_Glc_1_hr_DGC-N.d	4.168	3240202	0	0	0	0	0	3240202	100	0	0	0	0	0	100	100	0	0
	DGC; 12C; 4 hr	6	20230308-EX01312-A045-IN0030-S00065715-12C_Glc_4_hr_DGC-N.d	4.183	3131505	0	0	0	0	0	3131505	100	0	0	0	0	0	100	100	0	0
	DGC; 12C; 24 hr	6	20230308-EX01312-A045-IN0030-S00065716-12C_Glc_24_hr_DGC-N.d	4.199	4052951	0	0	0	0	0	4052951	100	0	0	0	0	0	100	100	0	0
	GS; 12C; 0.25 hr	6	20230308-EX01312-A045-IN0030-S00065717-12C_Glc_0.25_hr_GS-N.d	4.183	2464444	0	0	0	0	0	2464444	100	0	0	0	0	0	100	100	0	0
	GS; 12C; 1 hr	6	20230308-EX01312-A045-IN0030-S00065718-12C_Glc_1_hr_GS-N.d	4.178	2411691	0	0	0	0	0	2411691	100	0	0	0	0	0	100	100	0	0
	GS; 12C; 4 hr	6	20230308-EX01312-A045-IN0030-S00065719-12C_Glc_4_hr_GS-N.d	4.127	2540760	0	0	0	0	0	2540760	100	0	0	0	0	0	100	100	0	0
	GS; 12C; 24 hr	6	20230308-EX01312-A045-IN0030-S00065720-12C_Glc_24_hr_GS-N.d	4.164	2864246	0	0	0	0	0	2864246	100	0	0	0	0	0	100	100	0	0
	DGC; 13C; 0.25 hr	6	20230308-EX01312-A045-IN0030-S00065721-13C_Glc_0.25_hr_DGC-N.d	4.18	3280455	0	99724	5695	0	291	3386163	97.88	0	2.07	0.04	0	0.01	100	97.88	2.12	0.86
	DGC; 13C; 0.25 hr	6	20230308-EX01312-A045-IN0030-S00065722-13C_Glc_0.25_hr_DGC-N.d	4.186	3224905	0	96551	0	0	0	3321456	97.97	0	2.03	0	0	0	100	97.97	2.03	0.81
	DGC; 13C; 0.25 hr	6	20230308-EX01312-A045-IN0030-S00065723-13C_Glc_0.25_hr_DGC-N.d	4.189	3258309	0	100260	0	0	0	3358569	97.89	0	2.11	0	0	0	100	97.89	2.11	0.84
	DGC; 13C; 1 hr	6	20230308-EX01312-A045-IN0030-S00065724-13C_Glc_1_hr_DGC-N.d	4.185	2973922	0	210910	15021	4070	1760	3205681	93.79	0	5.87	0.21	0.07	0.05	100	93.79	6.21	2.58
	DGC; 13C; 1 hr	6	20230308-EX01312-A045-IN0030-S00065725-13C_Glc_1_hr_DGC-N.d	4.184	2970776	0	216592	16083	3937	2081	3209468	93.59	0	6.05	0.24	0.06	0.06	100	93.59	6.41	2.68
	DGC; 13C; 1 hr	6	20230308-EX01312-A045-IN0030-S00065726-13C_Glc_1_hr_DGC-N.d	4.181	3022952	0	225335	16581	4508	1990	3271366	93.43	0	6.2	0.24	0.08	0.06	100	93.43	6.57	2.74
	DGC; 13C; 4 hr	6	20230308-EX01312-A045-IN0030-S00065727-13C_Glc_4_hr_DGC-N.d	4.184	2338050	0	514629	59901	33638	8144	2954361	80.15	0	17.23	1.37	0.99	0.26	100	80.15	19.85	8.77
	DGC; 13C; 4 hr	6	20230308-EX01312-A045-IN0030-S00065728-13C_Glc_4_hr_DGC-N.d	4.18	2362836	0	496087	61181	34235	8423	2962762	80.76	0	16.52	1.43	1.02	0.27	100	80.76	19.24	8.55
	DGC; 13C; 4 hr	6	20230308-EX01312-A045-IN0030-S00065729-13C_Glc_4_hr_DGC-N.d	4.181	2312207	0	507612	60625	32688	8351	2921483	80.16	0	17.18	1.42	0.97	0.27	100	80.16	19.84	8.77
	DGC; 13C; 24 hr	6	20230308-EX01312-A045-IN0030-S00065730-13C_Glc_24_hr_DGC-N.d	4.196	1975496	0	997779	354501	327642	164227	3819645	52.51	0	26.38	8.34	8.4	4.38	100	52.51	47.49	26.65
	DGC; 13C; 24 hr	6	20230308-EX01312-A045-IN0030-S00065731-13C_Glc_24_hr_DGC-N.d	4.204	1945260	0	1000801	346149	336671	174941	3803822	51.91	0	26.59	8.13	8.67	4.69	100	51.91	48.09	27.15
	DGC; 13C; 24 hr	6	20230308-EX01312-A045-IN0030-S00065732-13C_Glc_24_hr_DGC-N.d	4.204	1918898	0	985762	335302	311183	150737	3701882	52.63	0	26.91	8.09	8.23	4.14	100	52.63	47.37	26.34
	GS; 13C; 0.25 hr	6	20230308-EX01312-A045-IN0030-S00065733-13C_Glc_0.25_hr_GS-N.d	4.185	2405833	0	101138	4855	631	0	2512456	96.77	0	3.2	0.03	0	0	100	96.77	3.23	1.3
	GS; 13C; 0.25 hr	6	20230308-EX01312-A045-IN0030-S00065734-13C_Glc_0.25_hr_GS-N.d	4.185	2575046	0	114105	5802	551	411	2695915	96.52	0	3.42	0.04	0	0.01	100	96.52	3.48	1.41
	GS; 13C; 0.25 hr	6	20230308-EX01312-A045-IN0030-S00065735-13C_Glc_0.25_hr_GS-N.d	4.202	2175650	0	96699	0	628	0	2272977	96.57	0	3.43	0	0	0	100	96.57	3.43	1.37
	GS; 13C; 1 hr	6	20230308-EX01312-A045-IN0030-S00065736-13C_Glc_1_hr_GS-N.d	4.135	1970175	0	195285	19792	7152	2772	2195176	90.78	0	8.3	0.56	0.24	0.12	100	90.78	9.22	3.97
	GS; 13C; 1 hr	6	20230308-EX01312-A045-IN0030-S00065737-13C_Glc_1_hr_GS-N.d	4.133	2258596	0	210604	22429	7050	2619	2501299	91.32	0	7.8	0.58	0.2	0.1	100	91.32	8.68	3.73
	GS; 13C; 1 hr	6	20230308-EX01312-A045-IN0030-S00065738-13C_Glc_1_hr_GS-N.d	4.197	2047152	0	189521	18342	6377	2644	2264037	91.45	0	7.75	0.49	0.2	0.11	100	91.45	8.55	3.67
	GS; 13C; 4 hr	6	20230308-EX01312-A045-IN0030-S00065739-13C_Glc_4_hr_GS-N.d	4.144	1735767	0	550545	126838	107997	46095	2567241	68.55	0	21.46	4.14	4.05	1.81	100	68.55	31.45	16.11
	GS; 13C; 4 hr	6	20230308-EX01312-A045-IN0030-S00065740-13C_Glc_4_hr_GS-N.d	4.173	1649138	0	399106	73672	43881	17657	2183454	76.52	0	18.12	2.71	1.84	0.8	100	76.52	23.48	11.15
	GS; 13C; 4 hr	6	20230308-EX01312-A045-IN0030-S00065741-13C_Glc_4_hr_GS-N.d	4.172	1852171	0	412409	73042	42048	15591	2395262	78.33	0	17.01	2.42	1.6	0.64	100	78.33	21.67	10.18
	GS; 13C; 24 hr	6	20230308-EX01312-A045-IN0030-S00065742-13C_Glc_24_hr_GS-N.d	4.155	1665474	0	422367	75514	46417	19717	2229489	75.69	0	18.82	2.7	1.91	0.88	100	75.69	24.31	11.56
	GS; 13C; 24 hr	6	20230308-EX01312-A045-IN0030-S00065743-13C_Glc_24_hr_GS-N.d	4.171	1698448	0	621951	135438	115642	50865	2622345	65.68	0	23.85	4.28	4.23	1.96	100	65.68	34.32	17.45
	GS; 13C; 24 hr	6	20230308-EX01312-A045-IN0030-S00065744-13C_Glc_24_hr_GS-N.d	4.104	2076594	0	672609	149428	132889	55295	3086814	68.21	0	21.82	4.02	4.15	1.8	100	68.21	31.79	16.26
	Summary Statistics	%labeled		%fraction
	Sample Groups	Mean	Std.Dev.	Mean	Std.Dev.
	Pool; ;	12.76	1.055	6.26	0.502
	DGC; 12C; 0.25 hr	0		0
	DGC; 12C; 1 hr	0		0
	DGC; 12C; 4 hr	0		0
	DGC; 12C; 24 hr	0		0
	GS; 12C; 0.25 hr	0		0
	GS; 12C; 1 hr	0		0
	GS; 12C; 4 hr	0		0
	GS; 12C; 24 hr	0		0
	DGC; 13C; 0.25 hr	2.09	0.053	0.84	0.027
	DGC; 13C; 1 hr	6.4	0.182	2.67	0.079
	DGC; 13C; 4 hr	19.64	0.353	8.7	0.128
	DGC; 13C; 24 hr	47.65	0.381	26.71	0.405
	GS; 13C; 0.25 hr	3.38	0.13	1.36	0.056
	GS; 13C; 1 hr	8.82	0.357	3.79	0.161
	GS; 13C; 4 hr	25.53	5.204	12.48	3.182
	GS; 13C; 24 hr	30.14	5.203	15.09	3.116
Figure 5E
Mevalonic acid	Formula	C6H12O4
	Tgt RT	9.8	minutes
	RT tolerance	0.6	minutes
	m/z tolerance	30	ppm
	Abundance metric	EicHeight
					Ion Abundance								Corrected Abundance Percentages								Summary Statistics
					m+0	m+1	m+2	m+3	m+4	m+5	m+6	Abund	m+0	m+1	m+2	m+3	m+4	m+5	m+6	Abund	%	%	% Fractional
	SampleGroups	Cpd. Group	File Name	RT	147.066	148.07	149.073	150.076	151.08	152.083	153.086	Sum	147.066	148.07	149.073	150.076	151.08	152.083	153.086	Sum	Unlabeled	Labeled	Labeling
	Pool; ;	10	20230308-EX01312-A045-IN0030-CS00000MP-01-N.d	9.239	9304	0	5109	0	3560	216	812	19001	48.92	0	26.96	0	19.3	0.45	4.38	100	48.92	51.08	26.6
	Pool; ;	10	20230308-EX01312-A045-IN0030-CS00000MP-02-N.d	9.256	10475	962	4619	0	2771	206	576	19610	55.87	0.87	24.42	0	15.13	0.59	3.12	100	55.87	44.13	21.98
	Pool; ;	10	20230308-EX01312-A045-IN0030-CS00000MP-03-N.d	9.183	9985	1069	4042	0	2069	0	387	17552	59.44	1.88	23.75	0	12.59	0	2.34	100	59.44	40.56	18.96
	Pool; ;	10	20230308-EX01312-A045-IN0030-CS00000MP-04-N.d	9.182	11074	1002	3881	0	1788	0	606	18351	63.19	1.01	21.81	0	10.41	0	3.58	100	63.19	36.81	17.96
	Pool; ;	10	20230308-EX01312-A045-IN0030-CS00000MP-05-N.d	9.197	10680	1041	3890	0	2071	0	424	18105	61.72	1.41	22.14	0	12.24	0	2.5	100	61.72	38.28	18.27
	Pool; ;	10	20230308-EX01312-A045-IN0030-CS00000MP-06-N.d	9.233	9672	940	2973	0	1854	0	585	16025	63.14	1.5	19	0	12.41	0	3.95	100	63.14	36.86	18.81
	Pool; ;	10	20230308-EX01312-A045-IN0030-CS00000MP-07-N.d	9.209	8898	854	3592	0	1349	0	533	15226	61.14	1.25	24.39	0	9.41	0	3.81	100	61.14	38.86	18.42
	DGC; 12C; 0.25 hr	10	20230308-EX01312-A045-IN0030-S00065713-12C_Glc_0.25_hr_DGC-N.d	9.21	8515	657	0	0	0	0	0	9172	99.11	0.89	0	0	0	0	0	100	99.11	0.89	0.15
	DGC; 12C; 1 hr	10	20230308-EX01312-A045-IN0030-S00065714-12C_Glc_1_hr_DGC-N.d	9.191	8830	499	0	0	0	0	0	9330	100	0	0	0	0	0	0	100	100	0	0
	DGC; 12C; 4 hr	10	20230308-EX01312-A045-IN0030-S00065715-12C_Glc_4_hr_DGC-N.d	9.206	9316	972	0	0	0	0	0	10288	96.5	3.5	0	0	0	0	0	100	96.5	3.5	0.58
	DGC; 12C; 24 hr	10	20230308-EX01312-A045-IN0030-S00065716-12C_Glc_24_hr_DGC-N.d	9.222	10028	660	0	0	0	0	0	10688	100	0	0	0	0	0	0	100	100	0	0
	GS; 12C; 0.25 hr	10	20230308-EX01312-A045-IN0030-S00065717-12C_Glc_0.25_hr_GS-N.d	9.206	22484	1768	263	0	0	0	0	24515	98.82	1.09	0.09	0	0	0	0	100	98.82	1.18	0.21
	GS; 12C; 1 hr	10	20230308-EX01312-A045-IN0030-S00065718-12C_Glc_1_hr_GS-N.d	9.2	29742	1779	458	0	0	0	0	31979	99.47	0	0.53	0	0	0	0	100	99.47	0.53	0.18
	GS; 12C; 4 hr	10	20230308-EX01312-A045-IN0030-S00065719-12C_Glc_4_hr_GS-N.d	9.183	23160	1514	281	0	0	0	0	24955	99.8	0	0.2	0	0	0	0	100	99.8	0.2	0.07
	GS; 12C; 24 hr	10	20230308-EX01312-A045-IN0030-S00065720-12C_Glc_24_hr_GS-N.d	9.22	26851	2088	173	0	0	0	0	29112	99.02	0.98	0	0	0	0	0	100	99.02	0.98	0.16
	DGC; 13C; 0.25 hr	10	20230308-EX01312-A045-IN0030-S00065721-13C_Glc_0.25_hr_DGC-N.d	9.169	7131	569	1276	0	241	0	0	9217	82.41	0.72	14.1	0	2.77	0	0	100	82.41	17.59	6.66
	DGC; 13C; 0.25 hr	10	20230308-EX01312-A045-IN0030-S00065722-13C_Glc_0.25_hr_DGC-N.d	9.175	6399	575	1409	0	232	0	0	8616	78.97	1.43	16.78	0	2.82	0	0	100	78.97	21.03	7.71
	DGC; 13C; 0.25 hr	10	20230308-EX01312-A045-IN0030-S00065723-13C_Glc_0.25_hr_DGC-N.d	9.178	7956	756	1268	0	0	0	0	9980	85.11	2.1	12.79	0	0	0	0	100	85.11	14.89	4.61
	DGC; 13C; 1 hr	10	20230308-EX01312-A045-IN0030-S00065724-13C_Glc_1_hr_DGC-N.d	9.157	6713	678	1231	0	124	0	0	8745	81.84	2.46	14.27	0	1.43	0	0	100	81.84	18.16	6.12
	DGC; 13C; 1 hr	10	20230308-EX01312-A045-IN0030-S00065725-13C_Glc_1_hr_DGC-N.d	9.174	6840	496	1733	0	171	0	0	9241	78.68	0	19.46	0	1.87	0	0	100	78.68	21.32	7.73
	DGC; 13C; 1 hr	10	20230308-EX01312-A045-IN0030-S00065726-13C_Glc_1_hr_DGC-N.d	9.171	7411	703	1687	0	224	0	0	10025	78.6	1.8	17.29	0	2.31	0	0	100	78.6	21.4	7.6
	DGC; 13C; 4 hr	10	20230308-EX01312-A045-IN0030-S00065727-13C_Glc_4_hr_DGC-N.d	9.19	5893	0	2765	0	829	0	271	9758	60.24	0	28.29	0	8.59	0	2.88	100	60.24	39.76	18.03
	DGC; 13C; 4 hr	10	20230308-EX01312-A045-IN0030-S00065728-13C_Glc_4_hr_DGC-N.d	9.186	5160	0	2961	0	1087	0	232	9441	54.42	0	31.37	0	11.69	0	2.51	100	54.42	45.58	20.76
	DGC; 13C; 4 hr	10	20230308-EX01312-A045-IN0030-S00065729-13C_Glc_4_hr_DGC-N.d	9.17	3855	0	3473	0	1258	0	0	8586	44.57	0	40.61	0	14.82	0	0	100	44.57	55.43	23.42
	DGC; 13C; 24 hr	10	20230308-EX01312-A045-IN0030-S00065730-13C_Glc_24_hr_DGC-N.d	9.185	3803	0	2684	0	2445	0	898	9830	38.13	0	27.12	0	25.36	0	9.39	100	38.13	61.87	35.33
	DGC; 13C; 24 hr	10	20230308-EX01312-A045-IN0030-S00065731-13C_Glc_24_hr_DGC-N.d	9.193	2960	0	2951	0	2560	0	776	9247	31.5	0	31.77	0	28.16	0	8.57	100	31.5	68.5	37.93
	DGC; 13C; 24 hr	10	20230308-EX01312-A045-IN0030-S00065732-13C_Glc_24_hr_DGC-N.d	9.176	3971	0	2922	0	2446	0	910	10249	38.2	0	28.34	0	24.32	0	9.13	100	38.2	61.8	34.79
	GS; 13C; 0.25 hr	10	20230308-EX01312-A045-IN0030-S00065733-13C_Glc_0.25_hr_GS-N.d	9.191	10823	995	7043	0	2404	0	0	21266	52.99	0.6	34.48	0	11.93	0	0	100	52.99	47.01	19.55
	GS; 13C; 0.25 hr	10	20230308-EX01312-A045-IN0030-S00065734-13C_Glc_0.25_hr_GS-N.d	9.224	11361	1126	5644	0	1757	0	0	19888	59.82	1.3	29.53	0	9.35	0	0	100	59.82	40.18	16.29
	GS; 13C; 0.25 hr	10	20230308-EX01312-A045-IN0030-S00065735-13C_Glc_0.25_hr_GS-N.d	9.224	10917	894	6704	0	1717	0	282	20515	55.56	0.11	34.11	0	8.77	0	1.45	100	55.56	44.44	18.69
	GS; 13C; 1 hr	10	20230308-EX01312-A045-IN0030-S00065736-13C_Glc_1_hr_GS-N.d	9.208	9563	1008	5373	0	2602	0	306	18850	52.75	1.41	29.51	0	14.66	0	1.67	100	52.75	47.25	21.51
	GS; 13C; 1 hr	10	20230308-EX01312-A045-IN0030-S00065737-13C_Glc_1_hr_GS-N.d	9.189	6936	656	6227	0	2034	0	420	16273	44.07	0.39	39.75	0	13.07	0	2.72	100	44.07	55.93	24.75
	GS; 13C; 1 hr	10	20230308-EX01312-A045-IN0030-S00065738-13C_Glc_1_hr_GS-N.d	9.236	8706	819	6548	0	2327	0	435	18834	47.92	0.54	36.12	0	12.99	0	2.43	100	47.92	52.08	23.22
	GS; 13C; 4 hr	10	20230308-EX01312-A045-IN0030-S00065739-13C_Glc_4_hr_GS-N.d	9.217	4440	0	6595	0	5857	417	2106	19415	22.72	0	34.27	0	30.98	0.8	11.22	100	22.72	77.28	43.97
	GS; 13C; 4 hr	10	20230308-EX01312-A045-IN0030-S00065740-13C_Glc_4_hr_GS-N.d	9.212	8144	831	9945	1013	4285	0	807	25024	34.19	0.34	42.13	1.66	18.24	0	3.44	100	34.19	65.81	30.53
	GS; 13C; 4 hr	10	20230308-EX01312-A045-IN0030-S00065741-13C_Glc_4_hr_GS-N.d	9.211	10807	1106	10841	0	4998	0	840	28593	38.85	0.57	39.2	0	18.33	0	3.05	100	38.85	61.15	28.43
	GS; 13C; 24 hr	10	20230308-EX01312-A045-IN0030-S00065742-13C_Glc_24_hr_GS-N.d	9.211	8822	869	8309	0	3863	0	732	22594	40.17	0.48	38.03	0	17.94	0	3.38	100	40.17	59.83	28.1
	GS; 13C; 24 hr	10	20230308-EX01312-A045-IN0030-S00065743-13C_Glc_24_hr_GS-N.d	9.21	4144	0	6364	0	7207	453	3081	21248	19.37	0	30.21	0	34.91	0.46	15.05	100	19.37	80.63	48.77
	GS; 13C; 24 hr	10	20230308-EX01312-A045-IN0030-S00065744-13C_Glc_24_hr_GS-N.d	9.226	3145	617	7075	0	6425	534	2668	20464	15.59	1.3	35.44	0	32.78	1.14	13.75	100	15.59	84.41	48.58
	Summary Statistics	%labeled		%fraction
	Sample Groups	Mean	Std.Dev.	Mean	Std.Dev.							Background Subtraction	40.17	0.48	38.03	0	17.94	0	3.38
	Pool; ;	40.94	5.136	20.14	3.15								34.19	0.34	42.13	1.66	18.24	0	3.44
	DGC; 12C; 0.25 hr	0.89		0.15									38.85	0.57	39.2	0	18.33	0	3.05
	DGC; 12C; 1 hr	0		0
	DGC; 12C; 4 hr	3.5		0.58									22.72	0	34.27	0	30.98	0.8	11.22
	DGC; 12C; 24 hr	0		0									19.37	0	30.21	0	34.91	0.46	15.05
	GS; 12C; 0.25 hr	1.18		0.21									15.59	1.3	35.44	0	32.78	1.14	13.75
	GS; 12C; 1 hr	0.53		0.18
	GS; 12C; 4 hr	0.2		0.07
	GS; 12C; 24 hr	0.98		0.16
	DGC; 13C; 0.25 hr	17.84	3.081	6.33	1.577
	DGC; 13C; 1 hr	20.29	1.846	7.15	0.894
	DGC; 13C; 4 hr	46.92	7.922	20.74	2.691
	DGC; 13C; 24 hr	64.06	3.852	36.02	1.678
	GS; 13C; 0.25 hr	43.88	3.45	18.18	1.686
	GS; 13C; 1 hr	51.75	4.351	23.16	1.619
	GS; 13C; 4 hr	68.08	8.301	34.31	8.429
	GS; 13C; 24 hr	74.96	13.235	41.82	11.88
Figure 5F
Ceramide 42:2; O
m/z = 614.624		m+0			m+1			m+2			m+3			m+4			m+5			m+6			m+7			m+8			m+9			m+10			m+11			m+12			m+13			m+14			m+15
	DGC; 13C; 0.25 hr	99.1286	99.1157	98.3276	0	0	0	0	0	0.538781	0.202003	0	0	0	0	0	0.411282	0	0	0	0	0.000956	0	0.013508	0.02211	0	0.497162	0.827386	0	0	0	0	0	0	0	0	0	0	0	0	0	0	0	0	0	0	0	0	3.24e-05
	DGC; 13C; 1 hr	93.2129	96.1404	95.9503	0	0	0.928888	0.470442	1.54881	1.04935	0	0	0.318239	0	0.094852	0.202269	0	0	0.112444	0	0	0	0.16708	0.049664	0	6.14959	1.86441	0.746507	0	0	0.331916	0	0	0	0	0	0	0	0	0	0	0	0	0	0	0	0	0	0
	DGC; 13C; 4 hr	85.6403	86.1601	83.952	0	0	0.292863	9.36451	9.1641	10.0984	0.140289	0.049227	0.564361	2.61096	2.58133	2.67176	0.855568	0.231569	0.648695	0.376675	0.886424	0.583441	0	0	0	1.01169	0.696837	0.912974	0	0	0	0	0	0	0	0	0	0	0	0	0	0	0	0	0	0	0	2.64e-05	0
	DGC; 13C; 24 hr	52.1679	51.7184	51.5001	0.877525	1.32388	0.269121	19.8974	20.8602	21.6145	0.189429	0.235065	1.54017	11.3465	12.7056	12.2139	1.21479	0.327035	0.486179	4.94781	5.48835	4.8031	0.318927	0.362845	0.027921	5.04251	2.97429	2.88721	0	0.030834	0.278938	1.86705	2.12082	1.72347	0.001106	0	0.019787	1.22869	1.17436	1.42758	0.180641	0.061933	0.09195	0.507076	0.616349	0.662365	0	0	0
	GS; 13C; 0.25 hr	99.9902	95.9958	97.0843	0	0	0	0	0	0	0	0	0	0	0	0	0.005139	0	0	0	0	0	0	0.105915	0.077122	0.004671	3.89831	2.83855	0	0	0	0	0	0	0	0	0	0	0	0	0	0	0	0	0	0	0	0	0
	GS; 13C; 1 hr	98.4168	97.2729	91.7288	0	0	0	0	0	0	0.295182	0.495809	0.696241	1.07427	1.18632	0.472182	0	1.04501	0	0.212205	0	0.318855	0	0	0.007114	0	0	6.77685	0	0	0	0	0	0	0	0	0	0	0	0	0	0	0	0	0	0	1.79e-05	0	0
	GS; 13C; 4 hr	65.6998	60.2907	61.8428	0	0	0	5.57201	7.0423	5.63979	0.91454	0.470769	1.07626	6.44583	6.84873	6.54824	0.527061	0.57479	1.0163	5.51443	6.0625	5.59	1.04738	0.850345	0.693059	6.82284	6.59335	6.97065	0.385274	0.963626	0.019428	2.7847	3.90728	3.51108	0.350651	0.537622	0.569327	1.93788	1.85199	2.61031	0.106497	0.142861	0.418041	1.20801	1.56316	1.87045	0.019296	0.387179	0.147178
	GS; 13C; 24 hr	26.6639	23.4579	29.6316	0	0	0	3.13467	3.67525	2.55354	0.117541	0	0.22247	3.28953	3.47194	4.36383	1.06731	2.04019	0.829031	4.38302	5.59079	3.61007	0.891146	1.10774	1.08452	8.25129	10.1378	11.3943	0.749694	0.286329	0	7.22247	6.63486	6.52	1.5455	0.539544	1.03718	5.84222	7.19866	6.17967	1.18184	1.39162	1.05007	6.52127	6.38058	5.58188	1.20303	1.58806	1.36843
[truncated: 30 more columns]

## Sheet: Supp Fig 10
Supp Figure 10D
D-Fructose 1,6-biphosphate	Formula	C6H14O12P2
	Tgt RT	14.8	minutes
	RT tolerance	0.5	minutes
	m/z tolerance	20	ppm
	Abundance metric	EicHeight
					Ion Abundance								Corrected Abundance Percentages								Summary Statistics
					m+0	m+1	m+2	m+3	m+4	m+5	m+6	Abund	m+0	m+1	m+2	m+3	m+4	m+5	m+6	Abund	%	%	% Fractional
	SampleGroups	Cpd. Group	File Name	RT	338.989	339.992	340.995	341.999	343.002	344.006	345.009	Sum	338.989	339.992	340.995	341.999	343.002	344.006	345.009	Sum	Unlabeled	Labeled	Labeling
	Pool; ;	8	20230308-EX01312-A045-IN0030-CS00000MP-01-N.d	15.16	15927	1265	749	4510	736	5497	80164	108848	14.91	0.12	0.17	4.29	0.39	0.51	79.61	100	14.91	85.09	82.51
	Pool; ;	8	20230308-EX01312-A045-IN0030-CS00000MP-02-N.d	15.177	16841	1275	685	3848	630	4735	66328	94342	18.25	0.08	0.13	4.23	0.38	0.7	76.23	100	18.25	81.75	79.24
	Pool; ;	8	20230308-EX01312-A045-IN0030-CS00000MP-03-N.d	15.153	22003	1736	839	3274	521	4408	56438	89219	25.38	0.2	0.17	3.81	0.3	1.09	69.05	100	25.38	74.62	72.15
	Pool; ;	8	20230308-EX01312-A045-IN0030-CS00000MP-04-N.d	15.136	21621	1756	1018	3224	478	3421	51442	82961	26.87	0.27	0.42	4.03	0.32	0.28	67.81	100	26.87	73.13	70.46
	Pool; ;	8	20230308-EX01312-A045-IN0030-CS00000MP-05-N.d	15.134	21006	2028	950	2899	630	4330	47615	79460	27.27	0.7	0.36	3.77	0.49	1.86	65.56	100	27.27	72.73	69.55
	Pool; ;	8	20230308-EX01312-A045-IN0030-CS00000MP-06-N.d	15.137	19880	1376	555	2322	0	3173	40196	67502	30.31	0	0	3.58	0	1.09	65.01	100	30.31	69.69	67.72
	Pool; ;	8	20230308-EX01312-A045-IN0030-CS00000MP-07-N.d	15.13	19397	1593	853	2431	550	2700	41049	68573	29.22	0.32	0.38	3.66	0.59	0.23	65.6	100	29.22	70.78	68.19
	DGC; 12C; 0.25 hr	8	20230308-EX01312-A045-IN0030-S00065713-12C_Glc_0.25_hr_DGC-N.d	15.164	51409	3845	1254	0	0	0	0	56508	99.64	0.36	0	0	0	0	0	100	99.64	0.36	0.06
	DGC; 12C; 1 hr	8	20230308-EX01312-A045-IN0030-S00065714-12C_Glc_1_hr_DGC-N.d	15.145	33195	2300	912	0	0	0	0	36407	99.94	0	0.06	0	0	0	0	100	99.94	0.06	0.02
	DGC; 12C; 4 hr	8	20230308-EX01312-A045-IN0030-S00065715-12C_Glc_4_hr_DGC-N.d	15.16	37200	2939	885	0	0	0	0	41024	99.22	0.78	0	0	0	0	0	100	99.22	0.78	0.13
	DGC; 12C; 24 hr	8	20230308-EX01312-A045-IN0030-S00065716-12C_Glc_24_hr_DGC-N.d	15.143	11381	805	361	0	0	0	0	12547	99.52	0	0.48	0	0	0	0	100	99.52	0.48	0.16
	GS; 12C; 0.25 hr	8	20230308-EX01312-A045-IN0030-S00065717-12C_Glc_0.25_hr_GS-N.d	15.159	106973	7742	2728	290	0	0	0	117732	99.78	0.13	0	0.09	0	0	0	100	99.78	0.22	0.07
	GS; 12C; 1 hr	8	20230308-EX01312-A045-IN0030-S00065718-12C_Glc_1_hr_GS-N.d	15.138	154338	11494	3740	345	174	0	0	170091	99.55	0.34	0	0.03	0.08	0	0	100	99.55	0.45	0.13
	GS; 12C; 4 hr	8	20230308-EX01312-A045-IN0030-S00065719-12C_Glc_4_hr_GS-N.d	15.137	114591	8662	2964	248	0	0	0	126464	99.52	0.46	0	0.03	0	0	0	100	99.52	0.48	0.09
	GS; 12C; 24 hr	8	20230308-EX01312-A045-IN0030-S00065720-12C_Glc_24_hr_GS-N.d	15.14	147056	10090	3832	0	0	0	0	160978	100	0	0	0	0	0	0	100	100	0	0
	DGC; 13C; 0.25 hr	8	20230308-EX01312-A045-IN0030-S00065721-13C_Glc_0.25_hr_DGC-N.d	15.14	0	437	0	2794	379	1883	27957	33450	0	1.32	0	8.58	0.7	0.36	89.05	100	0	100	94.32
	DGC; 13C; 0.25 hr	8	20230308-EX01312-A045-IN0030-S00065722-13C_Glc_0.25_hr_DGC-N.d	15.145	0	636	471	2027	0	2871	38174	44179	0	1.44	0.86	4.64	0	1.21	91.85	100	0	100	95.71
	DGC; 13C; 0.25 hr	8	20230308-EX01312-A045-IN0030-S00065723-13C_Glc_0.25_hr_DGC-N.d	15.149	140	0	0	1092	218	1051	17724	20226	0.69	0	0	5.53	0.77	0	93.01	100	0.69	99.31	96.29
	DGC; 13C; 1 hr	8	20230308-EX01312-A045-IN0030-S00065724-13C_Glc_1_hr_DGC-N.d	15.145	0	0	0	705	331	1434	22770	25240	0	0	0	2.84	1.11	0.13	95.93	100	0	100	98.19
	DGC; 13C; 1 hr	8	20230308-EX01312-A045-IN0030-S00065725-13C_Glc_1_hr_DGC-N.d	15.144	2071	234	177	1162	0	2256	32194	38093	5.47	0.23	0.22	3.12	0	0.77	90.2	100	5.47	94.53	92.51
	DGC; 13C; 1 hr	8	20230308-EX01312-A045-IN0030-S00065726-13C_Glc_1_hr_DGC-N.d	15.141	1842	221	0	1619	0	2541	32534	38756	4.76	0.23	0	4.29	0	1.44	89.28	100	4.76	95.24	92.67
	DGC; 13C; 4 hr	8	20230308-EX01312-A045-IN0030-S00065727-13C_Glc_4_hr_DGC-N.d	15.144	1287	0	0	1853	257	3545	50930	57872	2.22	0	0	3.3	0.16	0.75	93.58	100	2.22	97.78	95.96
	DGC; 13C; 4 hr	8	20230308-EX01312-A045-IN0030-S00065728-13C_Glc_4_hr_DGC-N.d	15.14	1049	180	222	2465	0	3346	48519	55781	1.88	0.19	0.2	4.53	0	0.66	92.54	100	1.88	98.12	95.45
	DGC; 13C; 4 hr	8	20230308-EX01312-A045-IN0030-S00065729-13C_Glc_4_hr_DGC-N.d	15.141	1461	218	320	3280	245	4501	63993	74019	1.98	0.15	0.24	4.57	0	0.77	92.28	100	1.98	98.02	95.32
	DGC; 13C; 24 hr	8	20230308-EX01312-A045-IN0030-S00065730-13C_Glc_24_hr_DGC-N.d	15.139	916	0	0	561	0	2985	38563	43024	2.11	0	0	1.33	0	1.56	95	100	2.11	97.89	96.96
	DGC; 13C; 24 hr	8	20230308-EX01312-A045-IN0030-S00065731-13C_Glc_24_hr_DGC-N.d	15.147	691	94	0	1081	0	3376	50289	55531	1.24	0.08	0	2	0	0.58	96.1	100	1.24	98.76	97.6
	DGC; 13C; 24 hr	8	20230308-EX01312-A045-IN0030-S00065732-13C_Glc_24_hr_DGC-N.d	15.13	1229	169	0	1585	328	4818	69217	77347	1.59	0.1	0	2.1	0.18	0.79	95.23	100	1.59	98.41	97.08
	GS; 13C; 0.25 hr	8	20230308-EX01312-A045-IN0030-S00065733-13C_Glc_0.25_hr_GS-N.d	15.144	5712	623	0	3825	859	3400	42147	56565	10.21	0.37	0	6.97	1.13	1.38	79.93	100	10.21	89.79	85.39
	GS; 13C; 0.25 hr	8	20230308-EX01312-A045-IN0030-S00065734-13C_Glc_0.25_hr_GS-N.d	15.178	6288	759	496	4474	816	3297	44897	61029	10.48	0.52	0.3	7.59	0.94	0.79	79.38	100	10.48	89.52	84.65
	GS; 13C; 0.25 hr	8	20230308-EX01312-A045-IN0030-S00065735-13C_Glc_0.25_hr_GS-N.d	15.145	4882	0	331	3516	0	2590	36122	47441	10.29	0	0.2	7.62	0	0.7	81.19	100	10.29	89.71	85.65
	GS; 13C; 1 hr	8	20230308-EX01312-A045-IN0030-S00065736-13C_Glc_1_hr_GS-N.d	15.128	4699	415	535	5241	1016	5241	71192	88339	5.38	0.09	0.29	6.11	0.78	0.94	86.42	100	5.38	94.62	90.89
	GS; 13C; 1 hr	8	20230308-EX01312-A045-IN0030-S00065737-13C_Glc_1_hr_GS-N.d	15.143	4699	471	654	5142	696	5856	68799	86317	5.5	0.15	0.44	6.15	0.37	1.91	85.48	100	5.5	94.5	90.56
	GS; 13C; 1 hr	8	20230308-EX01312-A045-IN0030-S00065738-13C_Glc_1_hr_GS-N.d	15.19	0	335	341	2565	620	2605	34829	41296	0	0.81	0.61	6.34	1.12	1.07	90.05	100	0	100	95.2
	GS; 13C; 4 hr	8	20230308-EX01312-A045-IN0030-S00065739-13C_Glc_4_hr_GS-N.d	15.137	2188	186	276	5029	1007	6869	98952	114507	1.92	0.02	0.06	4.52	0.57	0.68	92.24	100	1.92	98.08	95.46
	GS; 13C; 4 hr	8	20230308-EX01312-A045-IN0030-S00065740-13C_Glc_4_hr_GS-N.d	15.133	4288	457	871	7366	1347	8461	117865	140654	3.07	0.1	0.38	5.38	0.6	0.84	89.62	100	3.07	96.93	93.56
	GS; 13C; 4 hr	8	20230308-EX01312-A045-IN0030-S00065741-13C_Glc_4_hr_GS-N.d	15.149	4896	596	780	8133	1291	8393	117979	142068	3.48	0.17	0.28	5.9	0.54	0.76	88.87	100	3.48	96.52	92.94
	GS; 13C; 24 hr	8	20230308-EX01312-A045-IN0030-S00065742-13C_Glc_24_hr_GS-N.d	15.132	4009	477	631	5680	1249	6775	91364	110184	3.67	0.17	0.32	5.29	0.78	1.04	88.73	100	3.67	96.33	92.9
	GS; 13C; 24 hr	8	20230308-EX01312-A045-IN0030-S00065743-13C_Glc_24_hr_GS-N.d	15.131	5344	517	508	7891	1502	12957	186402	215120	2.5	0.06	0.06	3.77	0.4	0.71	92.5	100	2.5	97.5	95.27
	GS; 13C; 24 hr	8	20230308-EX01312-A045-IN0030-S00065744-13C_Glc_24_hr_GS-N.d	15.163	0	0	759	7887	1320	12177	178560	200703	0	0	0.27	4.03	0.35	0.6	94.75	100	0	100	97.59
	Summary Statistics	%labeled		%fraction
	Sample Groups	Mean	Std.Dev.	Mean	Std.Dev.
	Pool; ;	75.4	5.789	72.83	5.764
	DGC; 12C; 0.25 hr	0.36		0.06
	DGC; 12C; 1 hr	0.06		0.02
	DGC; 12C; 4 hr	0.78		0.13
	DGC; 12C; 24 hr	0.48		0.16
	GS; 12C; 0.25 hr	0.22		0.07
	GS; 12C; 1 hr	0.45		0.13
	GS; 12C; 4 hr	0.48		0.09
	GS; 12C; 24 hr	0		0
	DGC; 13C; 0.25 hr	99.77	0.398	95.44	1.011
	DGC; 13C; 1 hr	96.59	2.973	94.46	3.236
	DGC; 13C; 4 hr	97.97	0.17	95.57	0.34
	DGC; 13C; 24 hr	98.35	0.439	97.21	0.339
	GS; 13C; 0.25 hr	89.67	0.14	85.23	0.518
	GS; 13C; 1 hr	96.37	3.142	92.22	2.588
	GS; 13C; 4 hr	97.18	0.806	93.98	1.314
	GS; 13C; 24 hr	97.94	1.874	95.25	2.347
Supp Figure 10E
Dihydroxyacetone phosphate	Formula	C3H7O6P
	Tgt RT	10.5	minutes
	RT tolerance	0.5	minutes
	m/z tolerance	20	ppm
	Abundance metric	EicHeight
					Ion Abundance					Corrected Abundance Percentages					Summary Statistics
					m+0	m+1	m+2	m+3	Abund	m+0	m+1	m+2	m+3	Abund	%	%	% Fractional
	SampleGroups	Cpd. Group	File Name	RT	168.991	169.994	170.997	172.001	Sum	168.991	169.994	170.997	172.001	Sum	Unlabeled	Labeled	Labeling
	Pool; ;	5	20230308-EX01312-A045-IN0030-CS00000MP-01-N.d	10.32	8048	0	671	16344	25063	32.22	0	0.3	67.48	100	32.22	67.78	67.68
	Pool; ;	5	20230308-EX01312-A045-IN0030-CS00000MP-02-N.d	10.337	8192	0	664	14330	23187	35.47	0	0.56	63.97	100	35.47	64.53	64.35
	Pool; ;	5	20230308-EX01312-A045-IN0030-CS00000MP-03-N.d	10.247	10043	0	463	15331	25837	38.84	0	0	61.16	100	38.84	61.16	61.16
	Pool; ;	5	20230308-EX01312-A045-IN0030-CS00000MP-04-N.d	10.247	9265	0	968	14376	24609	37.8	0	1.73	60.47	100	37.8	62.2	61.62
	Pool; ;	5	20230308-EX01312-A045-IN0030-CS00000MP-05-N.d	10.261	9268	0	918	14292	24478	38.02	0	1.54	60.44	100	38.02	61.98	61.47
	Pool; ;	5	20230308-EX01312-A045-IN0030-CS00000MP-06-N.d	10.297	8219	0	0	12832	21051	38.3	0	0	61.7	100	38.3	61.7	61.7
	Pool; ;	5	20230308-EX01312-A045-IN0030-CS00000MP-07-N.d	10.274	7805	0	873	11230	19907	39.38	0	2.23	58.39	100	39.38	60.62	59.88
	DGC; 12C; 0.25 hr	5	20230308-EX01312-A045-IN0030-S00065713-12C_Glc_0.25_hr_DGC-N.d	10.291	22627	955	0	0	23582	99.35	0.65	0	0	100	99.35	0.65	0.22
	DGC; 12C; 1 hr	5	20230308-EX01312-A045-IN0030-S00065714-12C_Glc_1_hr_DGC-N.d	10.255	23005	1313	455	0	24773	97.25	2.11	0.64	0	100	97.25	2.75	1.13
	DGC; 12C; 4 hr	5	20230308-EX01312-A045-IN0030-S00065715-12C_Glc_4_hr_DGC-N.d	10.304	22636	0	1090	0	23725	96.51	0	3.49	0	100	96.51	3.49	2.32
	DGC; 12C; 24 hr	5	20230308-EX01312-A045-IN0030-S00065716-12C_Glc_24_hr_DGC-N.d	10.303	15182	0	721	0	15903	96.58	0	3.42	0	100	96.58	3.42	2.28
	GS; 12C; 0.25 hr	5	20230308-EX01312-A045-IN0030-S00065717-12C_Glc_0.25_hr_GS-N.d	10.27	13399	0	0	0	13399	100	0	0	0	100	100	0	0
	GS; 12C; 1 hr	5	20230308-EX01312-A045-IN0030-S00065718-12C_Glc_1_hr_GS-N.d	10.248	15123	862	0	0	15984	97.9	2.1	0	0	100	97.9	2.1	0.7
	GS; 12C; 4 hr	5	20230308-EX01312-A045-IN0030-S00065719-12C_Glc_4_hr_GS-N.d	10.247	27699	1301	849	0	29849	97.16	1.1	1.74	0	100	97.16	2.84	1.53
	GS; 12C; 24 hr	5	20230308-EX01312-A045-IN0030-S00065720-12C_Glc_24_hr_GS-N.d	10.284	33935	1335	722	0	35993	98.78	0.37	0.85	0	100	98.78	1.22	0.69
	DGC; 13C; 0.25 hr	5	20230308-EX01312-A045-IN0030-S00065721-13C_Glc_0.25_hr_DGC-N.d	10.234	8077	0	700	14526	23303	34.79	0	0.69	64.52	100	34.79	65.21	64.98
	DGC; 13C; 0.25 hr	5	20230308-EX01312-A045-IN0030-S00065722-13C_Glc_0.25_hr_DGC-N.d	10.239	8177	0	684	14382	23243	35.32	0	0.64	64.05	100	35.32	64.68	64.47
	DGC; 13C; 0.25 hr	5	20230308-EX01312-A045-IN0030-S00065723-13C_Glc_0.25_hr_DGC-N.d	10.242	8105	0	867	13957	22929	35.48	0	1.53	62.99	100	35.48	64.52	64.01
	DGC; 13C; 1 hr	5	20230308-EX01312-A045-IN0030-S00065724-13C_Glc_1_hr_DGC-N.d	10.222	0	0	1061	16197	17258	0	0	3.37	96.63	100	0	100	98.88
	DGC; 13C; 1 hr	5	20230308-EX01312-A045-IN0030-S00065725-13C_Glc_1_hr_DGC-N.d	10.221	0	0	1008	19838	20846	0	0	1.99	98.01	100	0	100	99.34
	DGC; 13C; 1 hr	5	20230308-EX01312-A045-IN0030-S00065726-13C_Glc_1_hr_DGC-N.d	10.252	7804	0	977	19129	27910	28.04	0	1.1	70.87	100	28.04	71.96	71.6
	DGC; 13C; 4 hr	5	20230308-EX01312-A045-IN0030-S00065727-13C_Glc_4_hr_DGC-N.d	10.254	0	0	1662	27506	29168	0	0	2.9	97.1	100	0	100	99.03
	DGC; 13C; 4 hr	5	20230308-EX01312-A045-IN0030-S00065728-13C_Glc_4_hr_DGC-N.d	10.234	6268	0	1103	29611	36982	16.97	0	0.35	82.68	100	16.97	83.03	82.91
	DGC; 13C; 4 hr	5	20230308-EX01312-A045-IN0030-S00065729-13C_Glc_4_hr_DGC-N.d	10.218	6716	0	1500	26910	35126	19.15	0	1.75	79.11	100	19.15	80.85	80.27
	DGC; 13C; 24 hr	5	20230308-EX01312-A045-IN0030-S00065730-13C_Glc_24_hr_DGC-N.d	10.249	0	0	1051	25672	26723	0	0	1.04	98.96	100	0	100	99.65
	DGC; 13C; 24 hr	5	20230308-EX01312-A045-IN0030-S00065731-13C_Glc_24_hr_DGC-N.d	10.241	0	0	1466	32696	34162	0	0	1.42	98.58	100	0	100	99.53
	DGC; 13C; 24 hr	5	20230308-EX01312-A045-IN0030-S00065732-13C_Glc_24_hr_DGC-N.d	10.241	0	0	1325	37043	38368	0	0	0.54	99.46	100	0	100	99.82
	GS; 13C; 0.25 hr	5	20230308-EX01312-A045-IN0030-S00065733-13C_Glc_0.25_hr_GS-N.d	10.255	0	0	777	7015	7792	0	0	7.39	92.61	100	0	100	97.54
	GS; 13C; 0.25 hr	5	20230308-EX01312-A045-IN0030-S00065734-13C_Glc_0.25_hr_GS-N.d	10.288	3316	0	763	9849	13928	23.86	0	3.11	73.03	100	23.86	76.14	75.11
	GS; 13C; 0.25 hr	5	20230308-EX01312-A045-IN0030-S00065735-13C_Glc_0.25_hr_GS-N.d	10.289	0	0	653	6848	7502	0	0	6.07	93.93	100	0	100	97.98
	GS; 13C; 1 hr	5	20230308-EX01312-A045-IN0030-S00065736-13C_Glc_1_hr_GS-N.d	10.272	0	0	702	9576	10278	0	0	4.09	95.91	100	0	100	98.64
	GS; 13C; 1 hr	5	20230308-EX01312-A045-IN0030-S00065737-13C_Glc_1_hr_GS-N.d	10.27	4926	0	631	12057	17614	28.05	0	1.18	70.77	100	28.05	71.95	71.56
	GS; 13C; 1 hr	5	20230308-EX01312-A045-IN0030-S00065738-13C_Glc_1_hr_GS-N.d	10.317	0	0	526	8647	9173	0	0	2.94	97.06	100	0	100	99.02
	GS; 13C; 4 hr	5	20230308-EX01312-A045-IN0030-S00065739-13C_Glc_4_hr_GS-N.d	10.281	0	0	0	15408	15408	0	0	0	100	100	0	100	100
	GS; 13C; 4 hr	5	20230308-EX01312-A045-IN0030-S00065740-13C_Glc_4_hr_GS-N.d	10.276	0	416	873	13029	14318	0	2.84	3.35	93.81	100	0	100	96.99
	GS; 13C; 4 hr	5	20230308-EX01312-A045-IN0030-S00065741-13C_Glc_4_hr_GS-N.d	10.276	4664	0	878	14610	20152	23.19	0	1.91	74.9	100	23.19	76.81	76.17
	GS; 13C; 24 hr	5	20230308-EX01312-A045-IN0030-S00065742-13C_Glc_24_hr_GS-N.d	10.292	0	0	675	14287	14961	0	0	1.65	98.35	100	0	100	99.45
	GS; 13C; 24 hr	5	20230308-EX01312-A045-IN0030-S00065743-13C_Glc_24_hr_GS-N.d	10.291	0	0	1456	32073	33530	0	0	1.48	98.52	100	0	100	99.51
	GS; 13C; 24 hr	5	20230308-EX01312-A045-IN0030-S00065744-13C_Glc_24_hr_GS-N.d	10.307	4077	542	963	23910	29493	13.92	1.33	0.62	84.13	100	13.92	86.08	84.99
	Summary Statistics	%labeled		%fraction
	Sample Groups	Mean	Std.Dev.	Mean	Std.Dev.
	Pool; ;	62.85	2.499	62.55	2.626
	DGC; 12C; 0.25 hr	0.65		0.22
	DGC; 12C; 1 hr	2.75		1.13
	DGC; 12C; 4 hr	3.49		2.32
	DGC; 12C; 24 hr	3.42		2.28
	GS; 12C; 0.25 hr	0		0
	GS; 12C; 1 hr	2.1		0.7
	GS; 12C; 4 hr	2.84		1.53
	GS; 12C; 24 hr	1.22		0.69
	DGC; 13C; 0.25 hr	64.8	0.361	64.49	0.486
	DGC; 13C; 1 hr	90.65	16.188	89.94	15.884
	DGC; 13C; 4 hr	87.96	10.483	87.41	10.156
	DGC; 13C; 24 hr	100	0	99.67	0.147
	GS; 13C; 0.25 hr	92.05	13.775	90.21	13.08
	GS; 13C; 1 hr	90.65	16.192	89.74	15.744
	GS; 13C; 4 hr	92.27	13.39	91.05	12.977
	GS; 13C; 24 hr	95.36	8.035	94.65	8.367
Supp Figure 10F
Phosphoenolpyruvic acid	Formula	C3H5O6P
	Tgt RT	15.3	minutes
	RT tolerance	0.5	minutes
	m/z tolerance	20	ppm
	Abundance metric	EicHeight
					Ion Abundance					Corrected Abundance Percentages					Summary Statistics
					m+0	m+1	m+2	m+3	Abund	m+0	m+1	m+2	m+3	Abund	%	%	% Fractional
	SampleGroups	Cpd. Group	File Name	RT	166.975	167.978	168.982	169.985	Sum	166.975	167.978	168.982	169.985	Sum	Unlabeled	Labeled	Labeling
	Pool; ;	9	20230308-EX01312-A045-IN0030-CS00000MP-01-N.d	15.559	20356	841	0	35192	56389	35.88	0.19	0	63.93	100	35.88	64.12	63.99
	Pool; ;	9	20230308-EX01312-A045-IN0030-CS00000MP-02-N.d	15.576	24021	1079	0	34313	59413	40.31	0.36	0	59.33	100	40.31	59.69	59.45
	Pool; ;	9	20230308-EX01312-A045-IN0030-CS00000MP-03-N.d	15.536	24917	1062	0	27981	53961	46.21	0.32	0	53.47	100	46.21	53.79	53.58
	Pool; ;	9	20230308-EX01312-A045-IN0030-CS00000MP-04-N.d	15.519	23944	983	0	27749	52676	45.47	0.24	0	54.29	100	45.47	54.53	54.37
	Pool; ;	9	20230308-EX01312-A045-IN0030-CS00000MP-05-N.d	15.517	24723	1029	0	25597	51349	48.25	0.28	0	51.47	100	48.25	51.75	51.56
	Pool; ;	9	20230308-EX01312-A045-IN0030-CS00000MP-06-N.d	15.536	23314	1074	0	24323	48711	47.96	0.5	0	51.55	100	47.96	52.04	51.71
	Pool; ;	9	20230308-EX01312-A045-IN0030-CS00000MP-07-N.d	15.512	22167	1180	0	22335	45682	48.65	0.86	0	50.5	100	48.65	51.35	50.78
	DGC; 12C; 0.25 hr	9	20230308-EX01312-A045-IN0030-S00065713-12C_Glc_0.25_hr_DGC-N.d	15.546	45641	2130	0	0	47771	98.88	1.12	0	0	100	98.88	1.12	0.37
	DGC; 12C; 1 hr	9	20230308-EX01312-A045-IN0030-S00065714-12C_Glc_1_hr_DGC-N.d	15.527	39533	1381	0	0	40914	100	0	0	0	100	100	0	0
	DGC; 12C; 4 hr	9	20230308-EX01312-A045-IN0030-S00065715-12C_Glc_4_hr_DGC-N.d	15.559	43231	1654	0	0	44884	99.72	0.28	0	0	100	99.72	0.28	0.09
	DGC; 12C; 24 hr	9	20230308-EX01312-A045-IN0030-S00065716-12C_Glc_24_hr_DGC-N.d	15.542	16059	642	0	0	16700	99.55	0.45	0	0	100	99.55	0.45	0.15
	GS; 12C; 0.25 hr	9	20230308-EX01312-A045-IN0030-S00065717-12C_Glc_0.25_hr_GS-N.d	15.542	65081	2259	0	111	67452	99.87	0	0	0.13	100	99.87	0.13	0.13
	GS; 12C; 1 hr	9	20230308-EX01312-A045-IN0030-S00065718-12C_Glc_1_hr_GS-N.d	15.537	87337	3218	0	0	90556	99.86	0.14	0	0	100	99.86	0.14	0.05
	GS; 12C; 4 hr	9	20230308-EX01312-A045-IN0030-S00065719-12C_Glc_4_hr_GS-N.d	15.536	49203	1821	0	0	51024	99.85	0.15	0	0	100	99.85	0.15	0.05
	GS; 12C; 24 hr	9	20230308-EX01312-A045-IN0030-S00065720-12C_Glc_24_hr_GS-N.d	15.539	55871	1869	0	0	57740	100	0	0	0	100	100	0	0
	DGC; 13C; 0.25 hr	9	20230308-EX01312-A045-IN0030-S00065721-13C_Glc_0.25_hr_DGC-N.d	15.522	26708	1115	0	22999	50821	52.82	0.32	0	46.86	100	52.82	47.18	46.97
	DGC; 13C; 0.25 hr	9	20230308-EX01312-A045-IN0030-S00065722-13C_Glc_0.25_hr_DGC-N.d	15.528	26390	1116	0	24273	51779	51.17	0.34	0	48.49	100	51.17	48.83	48.6
	DGC; 13C; 0.25 hr	9	20230308-EX01312-A045-IN0030-S00065723-13C_Glc_0.25_hr_DGC-N.d	15.531	27010	1076	0	22961	51047	53.19	0.22	0	46.59	100	53.19	46.81	46.66
	DGC; 13C; 1 hr	9	20230308-EX01312-A045-IN0030-S00065724-13C_Glc_1_hr_DGC-N.d	15.527	17925	682	0	23672	42280	42.32	0.09	0	57.59	100	42.32	57.68	57.62
	DGC; 13C; 1 hr	9	20230308-EX01312-A045-IN0030-S00065725-13C_Glc_1_hr_DGC-N.d	15.527	18708	758	0	24699	44165	42.28	0.2	0	57.52	100	42.28	57.72	57.59
	DGC; 13C; 1 hr	9	20230308-EX01312-A045-IN0030-S00065726-13C_Glc_1_hr_DGC-N.d	15.524	21881	1037	0	25661	48578	45.04	0.52	0	54.43	100	45.04	54.96	54.61
	DGC; 13C; 4 hr	9	20230308-EX01312-A045-IN0030-S00065727-13C_Glc_4_hr_DGC-N.d	15.526	17131	755	0	38648	56534	30	0.24	0	69.76	100	30	70	69.84
	DGC; 13C; 4 hr	9	20230308-EX01312-A045-IN0030-S00065728-13C_Glc_4_hr_DGC-N.d	15.522	19901	881	0	39009	59791	33.02	0.27	0	66.71	100	33.02	66.98	66.8
	DGC; 13C; 4 hr	9	20230308-EX01312-A045-IN0030-S00065729-13C_Glc_4_hr_DGC-N.d	15.523	16349	856	0	35167	52372	30.93	0.51	0	68.57	100	30.93	69.07	68.73
	DGC; 13C; 24 hr	9	20230308-EX01312-A045-IN0030-S00065730-13C_Glc_24_hr_DGC-N.d	15.521	4300	255	0	25784	30339	13.88	0.31	0	85.81	100	13.88	86.12	85.91
	DGC; 13C; 24 hr	9	20230308-EX01312-A045-IN0030-S00065731-13C_Glc_24_hr_DGC-N.d	15.53	4266	242	0	31138	35646	11.71	0.22	0	88.07	100	11.71	88.29	88.15
	DGC; 13C; 24 hr	9	20230308-EX01312-A045-IN0030-S00065732-13C_Glc_24_hr_DGC-N.d	15.513	5726	0	0	35576	41301	13.49	0	0	86.51	100	13.49	86.51	86.51
	GS; 13C; 0.25 hr	9	20230308-EX01312-A045-IN0030-S00065733-13C_Glc_0.25_hr_GS-N.d	15.544	19685	725	430	35713	56553	34.84	0.04	0	65.12	100	34.84	65.16	65.14
	GS; 13C; 0.25 hr	9	20230308-EX01312-A045-IN0030-S00065734-13C_Glc_0.25_hr_GS-N.d	15.577	16624	682	0	32799	50105	32.91	0.16	0	66.92	100	32.91	67.09	66.98
	GS; 13C; 0.25 hr	9	20230308-EX01312-A045-IN0030-S00065735-13C_Glc_0.25_hr_GS-N.d	15.544	19424	1022	0	30706	51153	37.79	0.64	0	61.57	100	37.79	62.21	61.78
	GS; 13C; 1 hr	9	20230308-EX01312-A045-IN0030-S00065736-13C_Glc_1_hr_GS-N.d	15.527	11597	609	0	26320	38526	29.8	0.49	0	69.71	100	29.8	70.2	69.87
	GS; 13C; 1 hr	9	20230308-EX01312-A045-IN0030-S00065737-13C_Glc_1_hr_GS-N.d	15.526	13443	516	0	25896	39855	33.47	0.08	0	66.45	100	33.47	66.53	66.48
	GS; 13C; 1 hr	9	20230308-EX01312-A045-IN0030-S00065738-13C_Glc_1_hr_GS-N.d	15.589	14342	580	0	30413	45335	31.35	0.14	0	68.51	100	31.35	68.65	68.56
	GS; 13C; 4 hr	9	20230308-EX01312-A045-IN0030-S00065739-13C_Glc_4_hr_GS-N.d	15.52	5849	542	0	28147	34538	16.62	0.93	0	82.45	100	16.62	83.38	82.76
	GS; 13C; 4 hr	9	20230308-EX01312-A045-IN0030-S00065740-13C_Glc_4_hr_GS-N.d	15.532	15331	943	0	34675	50949	29.79	0.76	0	69.45	100	29.79	70.21	69.7
	GS; 13C; 4 hr	9	20230308-EX01312-A045-IN0030-S00065741-13C_Glc_4_hr_GS-N.d	15.531	19410	981	0	40388	60779	31.66	0.46	0	67.88	100	31.66	68.34	68.04
	GS; 13C; 24 hr	9	20230308-EX01312-A045-IN0030-S00065742-13C_Glc_24_hr_GS-N.d	15.531	13992	818	618	36088	51516	27.17	0.62	0	72.21	100	27.17	72.83	72.42
	GS; 13C; 24 hr	9	20230308-EX01312-A045-IN0030-S00065743-13C_Glc_24_hr_GS-N.d	15.53	8496	690	0	49536	58722	14.17	0.63	0	85.2	100	14.17	85.83	85.41
	GS; 13C; 24 hr	9	20230308-EX01312-A045-IN0030-S00065744-13C_Glc_24_hr_GS-N.d	15.563	9308	720	483	45360	55872	16.49	0.68	0	82.83	100	16.49	83.51	83.06
	Summary Statistics	%labeled		%fraction
	Sample Groups	Mean	Std.Dev.	Mean	Std.Dev.
	Pool; ;	55.33	4.808	55.06	4.889
	DGC; 12C; 0.25 hr	1.12		0.37
	DGC; 12C; 1 hr	0		0
	DGC; 12C; 4 hr	0.28		0.09
	DGC; 12C; 24 hr	0.45		0.15
	GS; 12C; 0.25 hr	0.13		0.13
	GS; 12C; 1 hr	0.14		0.05
	GS; 12C; 4 hr	0.15		0.05
	GS; 12C; 24 hr	0		0
	DGC; 13C; 0.25 hr	47.6	1.076	47.41	1.045
	DGC; 13C; 1 hr	56.78	1.584	56.6	1.73
	DGC; 13C; 4 hr	68.68	1.547	68.46	1.54
	DGC; 13C; 24 hr	86.97	1.161	86.86	1.156
	GS; 13C; 0.25 hr	64.82	2.459	64.63	2.634
	GS; 13C; 1 hr	68.46	1.843	68.3	1.712
	GS; 13C; 4 hr	73.98	8.198	73.5	8.063
	GS; 13C; 24 hr	80.72	6.933	80.29	6.922
Supp Figure 10G
Lactic acid	Formula	C3H6O3
	Tgt RT	7.4	minutes
	RT tolerance	0.7	minutes
	m/z tolerance	15	ppm
	Abundance metric	EicHeight
					Ion Abundance					Corrected Abundance Percentages					Summary Statistics
					m+0	m+1	m+2	m+3	Abund	m+0	m+1	m+2	m+3	Abund	%	%	% Fractional
	SampleGroups	Cpd. Group	File Name	RT	89.0244	90.0278	91.0311	92.0345	Sum	89.0244	90.0278	91.0311	92.0345	Sum	Unlabeled	Labeled	Labeling
	Pool; ;	3	20230308-EX01312-A045-IN0030-CS00000MP-01-N.d	7.193	635744	91730	101736	2429645	3258854	19.66	2.15	0.71	77.48	100	19.66	80.34	78.67
	Pool; ;	3	20230308-EX01312-A045-IN0030-CS00000MP-02-N.d	7.211	672478	99327	103415	2281001	3156221	21.49	2.43	0.92	75.16	100	21.49	78.51	76.58
	Pool; ;	3	20230308-EX01312-A045-IN0030-CS00000MP-03-N.d	7.154	689629	101868	96171	2079786	2967453	23.46	2.65	0.93	72.95	100	23.46	76.54	74.46
	Pool; ;	3	20230308-EX01312-A045-IN0030-CS00000MP-04-N.d	7.153	697161	101182	94011	2029743	2922097	24.1	2.66	0.92	72.32	100	24.1	75.9	73.82
	Pool; ;	3	20230308-EX01312-A045-IN0030-CS00000MP-05-N.d	7.168	693000	104826	90236	1992881	2880943	24.29	2.84	0.84	72.03	100	24.29	75.71	73.53
	Pool; ;	3	20230308-EX01312-A045-IN0030-CS00000MP-06-N.d	7.187	634677	87665	81213	1761821	2565375	25	2.59	0.89	71.52	100	25	75	72.98												Background subtracted
	Pool; ;	3	20230308-EX01312-A045-IN0030-CS00000MP-07-N.d	7.164	610831	88226	81544	1780293	2560895	24.09	2.65	0.89	72.38	100	24.09	75.91	73.85				m+1	m+2				m+1	m+2		m+1	m+2
	DGC; 12C; 0.25 hr	3	20230308-EX01312-A045-IN0030-S00065713-12C_Glc_0.25_hr_DGC-N.d	7.181	740609	99746	31204	0	871559	88.12	8.9	2.99	0	100	88.12	11.88	4.96		DGC; 12C; 0.25 hr		8.9	2.99		DGC; 13C; 0.25 hr		7.29	2.4		-1.61	-0.59
	DGC; 12C; 1 hr	3	20230308-EX01312-A045-IN0030-S00065714-12C_Glc_1_hr_DGC-N.d	7.179	855493	115696	32228	0	1003417	88.42	8.98	2.59	0	100	88.42	11.58	4.72		DGC; 12C; 1 hr		8.98	2.59		DGC; 13C; 0.25 hr		6.92	2.22		-1.98	-0.77
	DGC; 12C; 4 hr	3	20230308-EX01312-A045-IN0030-S00065715-12C_Glc_4_hr_DGC-N.d	7.194	1026846	140244	42040	0	1209129	88.06	9.06	2.87	0	100	88.06	11.94	4.94		DGC; 12C; 4 hr		9.06	2.87		DGC; 13C; 0.25 hr		7.24	2.25		-1.66	-0.74
	DGC; 12C; 24 hr	3	20230308-EX01312-A045-IN0030-S00065716-12C_Glc_24_hr_DGC-N.d	7.209	1586037	203695	63133	0	1852865	88.78	8.4	2.81	0	100	88.78	11.22	4.68		DGC; 12C; 24 hr		8.4	2.81		DGC; 13C; 1 hr		5.99	1.87		-2.99	-0.72
	GS; 12C; 0.25 hr	3	20230308-EX01312-A045-IN0030-S00065717-12C_Glc_0.25_hr_GS-N.d	7.16	768480	96918	30400	0	895798	88.98	8.22	2.8	0	100	88.98	11.02	4.61							DGC; 13C; 1 hr		5.87	1.77		-3.11	-0.82
	GS; 12C; 1 hr	3	20230308-EX01312-A045-IN0030-S00065718-12C_Glc_1_hr_GS-N.d	7.155	829072	106768	34879	0	970720	88.58	8.41	3.01	0	100	88.58	11.42	4.81							DGC; 13C; 1 hr		5.66	1.81		-3.32	-0.78
	GS; 12C; 4 hr	3	20230308-EX01312-A045-IN0030-S00065719-12C_Glc_4_hr_GS-N.d	7.137	922536	119326	37151	0	1079013	88.67	8.48	2.85	0	100	88.67	11.33	4.72							DGC; 13C; 4 hr		3.11	0.92		-5.95	-1.95
	GS; 12C; 24 hr	3	20230308-EX01312-A045-IN0030-S00065720-12C_Glc_24_hr_GS-N.d	7.191	1399657	175751	54577	0	1629985	89.07	8.18	2.75	0	100	89.07	10.93	4.56							DGC; 13C; 4 hr		3.04	0.97		-6.02	-1.9
	DGC; 13C; 0.25 hr	3	20230308-EX01312-A045-IN0030-S00065721-13C_Glc_0.25_hr_DGC-N.d	7.157	597185	80089	28940	141618	847832	72.64	7.29	2.4	17.67	100	72.64	27.36	21.7							DGC; 13C; 4 hr		2.87	0.76		-6.19	-2.11
	DGC; 13C; 0.25 hr	3	20230308-EX01312-A045-IN0030-S00065722-13C_Glc_0.25_hr_DGC-N.d	7.162	549695	73443	27141	165884	816163	69.36	6.92	2.22	21.5	100	69.36	30.64	25.29							DGC; 13C; 24 hr		0.97	0.29		-7.43	-2.52
	DGC; 13C; 0.25 hr	3	20230308-EX01312-A045-IN0030-S00065723-13C_Glc_0.25_hr_DGC-N.d	7.166	567267	77945	27923	163616	836751	69.83	7.24	2.25	20.68	100	69.83	30.17	24.59							DGC; 13C; 24 hr		0.97	0.31		-7.43	-2.5
	DGC; 13C; 1 hr	3	20230308-EX01312-A045-IN0030-S00065724-13C_Glc_1_hr_DGC-N.d	7.145	595940	85166	37166	392292	1110563	54.92	5.99	1.87	37.21	100	54.92	45.08	40.46							DGC; 13C; 24 hr		0.97	0.32		-7.43	-2.49
	DGC; 13C; 1 hr	3	20230308-EX01312-A045-IN0030-S00065725-13C_Glc_1_hr_DGC-N.d	7.161	574115	81272	35220	388347	1078953	54.45	5.87	1.77	37.91	100	54.45	45.55	41.05												Background subtracted
	DGC; 13C; 1 hr	3	20230308-EX01312-A045-IN0030-S00065726-13C_Glc_1_hr_DGC-N.d	7.158	620226	84526	37684	405610	1148046	55.3	5.66	1.81	37.23	100	55.3	44.7	40.32									m+1	m+2		m+1	m+2
	DGC; 13C; 4 hr	3	20230308-EX01312-A045-IN0030-S00065727-13C_Glc_4_hr_DGC-N.d	7.161	737859	108312	84452	1767859	2698482	27.66	3.11	0.92	68.31	100	27.66	72.34	69.96		GS; 12C; 0.25 hr		8.22	2.8		GS; 13C; 0.25 hr		3.04	1.13		-5.18	-1.67
	DGC; 13C; 4 hr	3	20230308-EX01312-A045-IN0030-S00065728-13C_Glc_4_hr_DGC-N.d	7.157	699229	103719	84686	1759358	2646991	26.71	3.04	0.97	69.27	100	26.71	73.29	70.94		GS; 12C; 1 hr		8.41	3.01		GS; 13C; 0.25 hr		2.55	1.04		-5.67	-1.76
	DGC; 13C; 4 hr	3	20230308-EX01312-A045-IN0030-S00065729-13C_Glc_4_hr_DGC-N.d	7.141	666413	95694	77010	1723664	2562781	26.29	2.87	0.76	70.09	100	26.29	73.71	71.55		GS; 12C; 4 hr		8.48	2.85		GS; 13C; 0.25 hr		3.47	1.24		-4.75	-1.56
	DGC; 13C; 24 hr	3	20230308-EX01312-A045-IN0030-S00065730-13C_Glc_24_hr_DGC-N.d	7.156	544365	90565	220203	6412927	7268060	7.51	0.97	0.29	91.23	100	7.51	92.49	91.75		GS; 12C; 24 hr		8.18	2.75		GS; 13C; 1 hr		2.75	0.95		-5.66	-2.06
	DGC; 13C; 24 hr	3	20230308-EX01312-A045-IN0030-S00065731-13C_Glc_24_hr_DGC-N.d	7.164	539268	90354	222194	6439518	7291335	7.41	0.97	0.31	91.31	100	7.41	92.59	91.84							GS; 13C; 1 hr		2.46	0.91		-5.95	-2.1
	DGC; 13C; 24 hr	3	20230308-EX01312-A045-IN0030-S00065732-13C_Glc_24_hr_DGC-N.d	7.164	552365	93320	230141	6654339	7530164	7.35	0.97	0.32	91.36	100	7.35	92.65	91.9							GS; 13C; 1 hr		2.49	0.96		-5.92	-2.05
	GS; 13C; 0.25 hr	3	20230308-EX01312-A045-IN0030-S00065733-13C_Glc_0.25_hr_GS-N.d	7.162	384646	50915	40825	780823	1257208	30.99	3.04	1.13	64.84	100	30.99	69.01	66.61							GS; 13C; 4 hr		1.07	0.51		-7.41	-2.34
	GS; 13C; 0.25 hr	3	20230308-EX01312-A045-IN0030-S00065734-13C_Glc_0.25_hr_GS-N.d	7.178	390450	47867	43818	883740	1365874	28.93	2.55	1.04	67.49	100	28.93	71.07	69.03							GS; 13C; 4 hr		1.9	0.7		-6.58	-2.15
	GS; 13C; 0.25 hr	3	20230308-EX01312-A045-IN0030-S00065735-13C_Glc_0.25_hr_GS-N.d	7.195	391619	57008	42531	781671	1272830	31.17	3.47	1.24	64.12	100	31.17	68.83	66.1							GS; 13C; 4 hr		2.02	0.67		-6.46	-2.18
	GS; 13C; 1 hr	3	20230308-EX01312-A045-IN0030-S00065736-13C_Glc_1_hr_GS-N.d	7.162	416874	59022	52519	1109607	1638022	25.72	2.75	0.95	70.57	100	25.72	74.28	72.13							GS; 13C; 24 hr		2.01	0.69		-6.17	-2.06
	GS; 13C; 1 hr	3	20230308-EX01312-A045-IN0030-S00065737-13C_Glc_1_hr_GS-N.d	7.16	470934	57961	53589	1134106	1716589	27.75	2.46	0.91	68.88	100	27.75	72.25	70.31							GS; 13C; 24 hr		1.06	0.52		-7.12	-2.23
	GS; 13C; 1 hr	3	20230308-EX01312-A045-IN0030-S00065738-13C_Glc_1_hr_GS-N.d	7.207	440657	54713	50637	1055114	1601120	27.84	2.49	0.96	68.71	100	27.84	72.16	70.18							GS; 13C; 24 hr		1.06	0.45		-7.12	-2.3
	GS; 13C; 4 hr	3	20230308-EX01312-A045-IN0030-S00065739-13C_Glc_4_hr_GS-N.d	7.155	501147	76926	175616	4739014	5492702	9.15	1.07	0.51	89.27	100	9.15	90.85	89.96
	GS; 13C; 4 hr	3	20230308-EX01312-A045-IN0030-S00065740-13C_Glc_4_hr_GS-N.d	7.166	492814	66675	82083	1977546	2619117	18.96	1.9	0.7	78.44	100	18.96	81.04	79.54
	GS; 13C; 4 hr	3	20230308-EX01312-A045-IN0030-S00065741-13C_Glc_4_hr_GS-N.d	7.166	551262	73536	83182	2002834	2710815	20.51	2.02	0.67	76.8	100	20.51	79.49	77.92
	GS; 13C; 24 hr	3	20230308-EX01312-A045-IN0030-S00065742-13C_Glc_24_hr_GS-N.d	7.165	506566	72302	85667	2067421	2731956	18.68	2.01	0.69	78.61	100	18.68	81.32	79.74
	GS; 13C; 24 hr	3	20230308-EX01312-A045-IN0030-S00065743-13C_Glc_24_hr_GS-N.d	7.165	443040	72783	171677	4639836	5327335	8.34	1.06	0.52	90.08	100	8.34	91.66	90.78
	GS; 13C; 24 hr	3	20230308-EX01312-A045-IN0030-S00065744-13C_Glc_24_hr_GS-N.d	7.164	552637	79537	175596	4810494	5618263	9.87	1.06	0.45	88.61	100	9.87	90.13	89.27
	Summary Statistics	%labeled		%fraction
	Sample Groups	Mean	Std.Dev.	Mean	Std.Dev.
	Pool; ;	76.84	1.893	74.84	2.041
	DGC; 12C; 0.25 hr	11.88		4.96
	DGC; 12C; 1 hr	11.58		4.72
	DGC; 12C; 4 hr	11.94		4.94
	DGC; 12C; 24 hr	11.22		4.68
	GS; 12C; 0.25 hr	11.02		4.61
	GS; 12C; 1 hr	11.42		4.81
	GS; 12C; 4 hr	11.33		4.72
	GS; 12C; 24 hr	10.93		4.56
	DGC; 13C; 0.25 hr	29.39	1.773	23.86	1.901
	DGC; 13C; 1 hr	45.11	0.427	40.61	0.387
	DGC; 13C; 4 hr	73.12	0.702	70.82	0.8
	DGC; 13C; 24 hr	92.58	0.078	91.83	0.075
	GS; 13C; 0.25 hr	69.64	1.244	67.25	1.562
	GS; 13C; 1 hr	72.9	1.199	70.87	1.09
	GS; 13C; 4 hr	83.79	6.157	82.48	6.535
	GS; 13C; 24 hr	87.7	5.581	86.6	5.984
Supp Figure 10H
Fumarate	Formula	C4H4O4
	Tgt RT	14	minutes
	RT tolerance	0.7	minutes
	m/z tolerance	30	ppm
	Abundance metric	EicHeight
					Ion Abundance						Corrected Abundance Percentages						Summary Statistics
					m+0	m+1	m+2	m+3	m+4	Abund	m+0	m+1	m+2	m+3	m+4	Abund	%	%	% Fractional
	SampleGroups	Cpd. Group	File Name	RT	115.004	116.007	117.01	118.014	119.017	Sum	115.004	116.007	117.01	118.014	119.017	Sum	Unlabeled	Labeled	Labeling
	Pool; ;	15	20230308-EX01312-A045-IN0030-CS00000MP-01-N.d	13.846	761142	50900	81601	45611	8927	948182	84.27	1.68	8.23	4.92	0.89	100	84.27	15.73	9.12
	Pool; ;	15	20230308-EX01312-A045-IN0030-CS00000MP-02-N.d	13.863	746519	47919	74155	37595	8498	914686	85.72	1.49	7.72	4.18	0.89	100	85.72	14.28	8.26
	Pool; ;	15	20230308-EX01312-A045-IN0030-CS00000MP-03-N.d	13.806	779761	47084	65572	35367	6979	934763	87.66	1.22	6.55	3.87	0.71	100	87.66	12.34	7.19
	Pool; ;	15	20230308-EX01312-A045-IN0030-CS00000MP-04-N.d	13.823	769754	46607	63524	35328	6254	921466	87.78	1.24	6.42	3.93	0.63	100	87.78	12.22	7.1
	Pool; ;	15	20230308-EX01312-A045-IN0030-CS00000MP-05-N.d	13.82	810064	49022	61112	34795	6752	961745	88.53	1.26	5.84	3.71	0.67	100	88.53	11.47	6.68
	Pool; ;	15	20230308-EX01312-A045-IN0030-CS00000MP-06-N.d	13.84	764725	45598	56084	31300	6496	904202	88.9	1.19	5.68	3.54	0.69	100	88.9	11.1	6.48
	Pool; ;	15	20230308-EX01312-A045-IN0030-CS00000MP-07-N.d	13.816	753744	45895	59276	32257	6457	897629	88.25	1.28	6.11	3.67	0.68	100	88.25	11.75	6.81
	DGC; 12C; 0.25 hr	15	20230308-EX01312-A045-IN0030-S00065713-12C_Glc_0.25_hr_DGC-N.d	13.833	836483	36821	7671	0	0	880976	99.98	0	0.02	0	0	100	99.98	0.02	0.01
	DGC; 12C; 1 hr	15	20230308-EX01312-A045-IN0030-S00065714-12C_Glc_1_hr_DGC-N.d	13.814	916096	40657	7368	0	0	964122	100	0	0	0	0	100	100	0	0
	DGC; 12C; 4 hr	15	20230308-EX01312-A045-IN0030-S00065715-12C_Glc_4_hr_DGC-N.d	13.846	976675	43362	8813	673	0	1029523	99.97	0	0	0.03	0	100	99.97	0.03	0.02
	DGC; 12C; 24 hr	15	20230308-EX01312-A045-IN0030-S00065716-12C_Glc_24_hr_DGC-N.d	13.829	585834	27194	3938	255	0	617221	99.87	0.12	0	0.01	0	100	99.87	0.13	0.03
	GS; 12C; 0.25 hr	15	20230308-EX01312-A045-IN0030-S00065717-12C_Glc_0.25_hr_GS-N.d	13.829	1168867	50954	10240	0	0	1230060	100	0	0	0	0	100	100	0	0
	GS; 12C; 1 hr	15	20230308-EX01312-A045-IN0030-S00065718-12C_Glc_1_hr_GS-N.d	13.824	1415406	60020	12191	553	0	1488170	100	0	0	0	0	100	100	0	0
	GS; 12C; 4 hr	15	20230308-EX01312-A045-IN0030-S00065719-12C_Glc_4_hr_GS-N.d	13.823	1000363	44361	8106	243	0	1053073	100	0	0	0	0	100	100	0	0
	GS; 12C; 24 hr	15	20230308-EX01312-A045-IN0030-S00065720-12C_Glc_24_hr_GS-N.d	13.826	1329336	57812	11512	449	0	1399108	100	0	0	0	0	100	100	0	0
	DGC; 13C; 0.25 hr	15	20230308-EX01312-A045-IN0030-S00065721-13C_Glc_0.25_hr_DGC-N.d	13.826	508708	23236	5955	4616	0	542516	98.83	0.05	0.24	0.88	0	100	98.83	1.17	0.79
	DGC; 13C; 0.25 hr	15	20230308-EX01312-A045-IN0030-S00065722-13C_Glc_0.25_hr_DGC-N.d	13.815	566142	25778	7881	6306	1109	607216	98.26	0.03	0.46	1.07	0.18	100	98.26	1.74	1.22
	DGC; 13C; 0.25 hr	15	20230308-EX01312-A045-IN0030-S00065723-13C_Glc_0.25_hr_DGC-N.d	13.818	537547	24471	9003	5393	0	576414	98.27	0.02	0.75	0.96	0	100	98.27	1.73	1.1
	DGC; 13C; 1 hr	15	20230308-EX01312-A045-IN0030-S00065724-13C_Glc_1_hr_DGC-N.d	13.814	694522	32560	22920	13261	1166	764430	95.69	0.12	2.28	1.78	0.12	100	95.69	4.31	2.63
	DGC; 13C; 1 hr	15	20230308-EX01312-A045-IN0030-S00065725-13C_Glc_1_hr_DGC-N.d	13.814	683678	32887	23811	15325	0	755702	95.23	0.24	2.44	2.1	0	100	95.23	4.77	2.85
	DGC; 13C; 1 hr	15	20230308-EX01312-A045-IN0030-S00065726-13C_Glc_1_hr_DGC-N.d	13.811	732612	34409	24868	15857	977	808722	95.4	0.13	2.36	2.03	0.08	100	95.4	4.6	2.82
	DGC; 13C; 4 hr	15	20230308-EX01312-A045-IN0030-S00065727-13C_Glc_4_hr_DGC-N.d	13.813	798732	52704	83077	25783	3862	964158	87.07	1.67	8.3	2.64	0.33	100	87.07	12.93	6.87
	DGC; 13C; 4 hr	15	20230308-EX01312-A045-IN0030-S00065728-13C_Glc_4_hr_DGC-N.d	13.809	834672	55775	88993	30376	3901	1013715	86.52	1.73	8.46	2.98	0.31	100	86.52	13.48	7.21
	DGC; 13C; 4 hr	15	20230308-EX01312-A045-IN0030-S00065729-13C_Glc_4_hr_DGC-N.d	13.81	802712	53434	85399	26823	3923	972291	86.76	1.71	8.48	2.72	0.33	100	86.76	13.24	7.04
	DGC; 13C; 24 hr	15	20230308-EX01312-A045-IN0030-S00065730-13C_Glc_24_hr_DGC-N.d	13.825	343997	47231	124214	95310	29679	640430	55.86	4.81	19.44	15.24	4.65	100	55.86	44.14	27
	DGC; 13C; 24 hr	15	20230308-EX01312-A045-IN0030-S00065731-13C_Glc_24_hr_DGC-N.d	13.817	335097	44804	125172	100602	29397	635071	54.85	4.51	19.76	16.26	4.63	100	54.85	45.15	27.82
	DGC; 13C; 24 hr	15	20230308-EX01312-A045-IN0030-S00065732-13C_Glc_24_hr_DGC-N.d	13.816	403029	53119	151737	116444	32219	756548	55.39	4.45	20.14	15.79	4.23	100	55.39	44.61	27.25
	GS; 13C; 0.25 hr	15	20230308-EX01312-A045-IN0030-S00065733-13C_Glc_0.25_hr_GS-N.d	13.814	722178	31961	15943	10015	572	780668	97.37	0	1.26	1.32	0.05	100	97.37	2.63	1.67
	GS; 13C; 0.25 hr	15	20230308-EX01312-A045-IN0030-S00065734-13C_Glc_0.25_hr_GS-N.d	13.864	690823	31255	15339	13559	0	750976	96.86	0	1.25	1.89	0	100	96.86	3.14	2.04
	GS; 13C; 0.25 hr	15	20230308-EX01312-A045-IN0030-S00065735-13C_Glc_0.25_hr_GS-N.d	13.831	717260	30839	14638	11547	1009	775293	97.26	0	1.09	1.55	0.11	100	97.26	2.74	1.81
	GS; 13C; 1 hr	15	20230308-EX01312-A045-IN0030-S00065736-13C_Glc_1_hr_GS-N.d	13.815	704535	36091	39689	29085	0	809400	91.49	0.48	4.29	3.75	0	100	91.49	8.51	5.07
	GS; 13C; 1 hr	15	20230308-EX01312-A045-IN0030-S00065737-13C_Glc_1_hr_GS-N.d	13.813	635917	31440	32514	28006	1594	729471	91.7	0.32	3.81	4.02	0.15	100	91.7	8.3	5.15
	GS; 13C; 1 hr	15	20230308-EX01312-A045-IN0030-S00065738-13C_Glc_1_hr_GS-N.d	13.876	794771	39405	39458	33712	2330	909675	91.91	0.34	3.68	3.88	0.2	100	91.91	8.09	5.03
	GS; 13C; 4 hr	15	20230308-EX01312-A045-IN0030-S00065739-13C_Glc_4_hr_GS-N.d	13.824	588891	56002	135228	73609	16307	870038	70.78	3.26	15.56	8.62	1.79	100	70.78	29.22	16.85
	GS; 13C; 4 hr	15	20230308-EX01312-A045-IN0030-S00065740-13C_Glc_4_hr_GS-N.d	13.819	779769	62964	114513	64171	9332	1030749	79.31	2.63	10.87	6.38	0.81	100	79.31	20.69	11.68
	GS; 13C; 4 hr	15	20230308-EX01312-A045-IN0030-S00065741-13C_Glc_4_hr_GS-N.d	13.835	878414	69981	120593	64706	9221	1142915	80.61	2.61	10.28	5.79	0.71	100	80.61	19.39	10.85
	GS; 13C; 24 hr	15	20230308-EX01312-A045-IN0030-S00065742-13C_Glc_24_hr_GS-N.d	13.834	760746	59497	116517	62405	10167	1009332	79.01	2.41	11.34	6.32	0.92	100	79.01	20.99	11.93
	GS; 13C; 24 hr	15	20230308-EX01312-A045-IN0030-S00065743-13C_Glc_24_hr_GS-N.d	13.817	920896	83344	204808	112520	25517	1347084	71.5	2.97	15.2	8.51	1.82	100	71.5	28.5	16.55
	GS; 13C; 24 hr	15	20230308-EX01312-A045-IN0030-S00065744-13C_Glc_24_hr_GS-N.d	13.85	770137	67198	170998	91358	21577	1121269	71.84	2.75	15.27	8.29	1.85	100	71.84	28.16	16.39
	Summary Statistics	%labeled		%fraction
	Sample Groups	Mean	Std.Dev.	Mean	Std.Dev.
	Pool; ;	12.7	1.685	7.38	0.96
	DGC; 12C; 0.25 hr	0.02		0.01
	DGC; 12C; 1 hr	0		0
	DGC; 12C; 4 hr	0.03		0.02
	DGC; 12C; 24 hr	0.13		0.03
	GS; 12C; 0.25 hr	0		0
	GS; 12C; 1 hr	0		0
	GS; 12C; 4 hr	0		0
	GS; 12C; 24 hr	0		0
	DGC; 13C; 0.25 hr	1.55	0.325	1.04	0.219
	DGC; 13C; 1 hr	4.56	0.233	2.77	0.118
	DGC; 13C; 4 hr	13.21	0.273	7.04	0.166
	DGC; 13C; 24 hr	44.63	0.504	27.36	0.421
	GS; 13C; 0.25 hr	2.84	0.267	1.84	0.188
	GS; 13C; 1 hr	8.3	0.207	5.09	0.062
	GS; 13C; 4 hr	23.1	5.342	13.13	3.249
	GS; 13C; 24 hr	25.88	4.242	14.96	2.622
Supp Figure 10I
Malate	Formula	C4H6O5
	Tgt RT	13.8	minutes
	RT tolerance	0.7	minutes
	m/z tolerance	30	ppm
	Abundance metric	EicHeight
					Ion Abundance						Corrected Abundance Percentages						Summary Statistics
					m+0	m+1	m+2	m+3	m+4	Abund	m+0	m+1	m+2	m+3	m+4	Abund	%	%	% Fractional
	SampleGroups	Cpd. Group	File Name	RT	133.014	134.018	135.021	136.024	137.028	Sum	133.014	134.018	135.021	136.024	137.028	Sum	Unlabeled	Labeled	Labeling
	Pool; ;	14	20230308-EX01312-A045-IN0030-CS00000MP-01-N.d	13.846	3798589	255367	403758	237107	45429	4740250	84.33	1.67	7.97	5.13	0.89	100	84.33	15.67	9.14
	Pool; ;	14	20230308-EX01312-A045-IN0030-CS00000MP-02-N.d	13.863	3835447	238906	352388	203605	40858	4671205	86.47	1.31	6.94	4.47	0.82	100	86.47	13.53	7.97
	Pool; ;	14	20230308-EX01312-A045-IN0030-CS00000MP-03-N.d	13.806	3907263	242780	321871	185478	36937	4694328	87.68	1.33	6.21	4.05	0.74	100	87.68	12.32	7.21
	Pool; ;	14	20230308-EX01312-A045-IN0030-CS00000MP-04-N.d	13.823	3900797	236321	299091	170806	32709	4639724	88.59	1.21	5.77	3.77	0.65	100	88.59	11.41	6.67
	Pool; ;	14	20230308-EX01312-A045-IN0030-CS00000MP-05-N.d	13.82	3877421	240236	299581	171360	33436	4622035	88.39	1.33	5.8	3.8	0.67	100	88.39	11.61	6.76
	Pool; ;	14	20230308-EX01312-A045-IN0030-CS00000MP-06-N.d	13.84	3497642	213015	255209	150414	27497	4143778	88.95	1.25	5.46	3.72	0.61	100	88.95	11.05	6.45
	Pool; ;	14	20230308-EX01312-A045-IN0030-CS00000MP-07-N.d	13.816	3353144	202992	250551	147305	27219	3981212	88.75	1.21	5.6	3.8	0.63	100	88.75	11.25	6.58
	DGC; 12C; 0.25 hr	14	20230308-EX01312-A045-IN0030-S00065713-12C_Glc_0.25_hr_DGC-N.d	13.833	4137299	184261	43635	1867	1324	4368386	99.97	0	0	0	0.03	100	99.97	0.03	0.03
	DGC; 12C; 1 hr	14	20230308-EX01312-A045-IN0030-S00065714-12C_Glc_1_hr_DGC-N.d	13.814	4465331	200219	47961	2213	0	4715724	100	0	0	0	0	100	100	0	0
	DGC; 12C; 4 hr	14	20230308-EX01312-A045-IN0030-S00065715-12C_Glc_4_hr_DGC-N.d	13.846	4861831	212137	51145	2479	0	5127591	100	0	0	0	0	100	100	0	0
	DGC; 12C; 24 hr	14	20230308-EX01312-A045-IN0030-S00065716-12C_Glc_24_hr_DGC-N.d	13.829	2885802	131938	32482	1664	0	3051885	99.97	0	0.02	0.01	0	100	99.97	0.03	0.02
	GS; 12C; 0.25 hr	14	20230308-EX01312-A045-IN0030-S00065717-12C_Glc_0.25_hr_GS-N.d	13.829	5873972	260821	62245	3297	0	6200335	99.99	0	0	0.01	0	100	99.99	0.01	0.01
	GS; 12C; 1 hr	14	20230308-EX01312-A045-IN0030-S00065718-12C_Glc_1_hr_GS-N.d	13.824	6982898	315028	72813	3141	0	7373880	100	0	0	0	0	100	100	0	0
	GS; 12C; 4 hr	14	20230308-EX01312-A045-IN0030-S00065719-12C_Glc_4_hr_GS-N.d	13.823	5068979	228301	55629	2311	0	5355220	100	0	0	0	0	100	100	0	0
	GS; 12C; 24 hr	14	20230308-EX01312-A045-IN0030-S00065720-12C_Glc_24_hr_GS-N.d	13.826	6525144	291346	68094	2672	0	6887256	100	0	0	0	0	100	100	0	0
	DGC; 13C; 0.25 hr	14	20230308-EX01312-A045-IN0030-S00065721-13C_Glc_0.25_hr_DGC-N.d	13.826	2420484	115680	43725	25033	1860	2606783	98.12	0.19	0.66	0.98	0.05	100	98.12	1.88	1.16
	DGC; 13C; 0.25 hr	14	20230308-EX01312-A045-IN0030-S00065722-13C_Glc_0.25_hr_DGC-N.d	13.815	2657347	126591	45990	30142	1526	2861596	98.13	0.18	0.58	1.08	0.03	100	98.13	1.87	1.18
	DGC; 13C; 0.25 hr	14	20230308-EX01312-A045-IN0030-S00065723-13C_Glc_0.25_hr_DGC-N.d	13.818	2679604	122474	44299	27911	1983	2876270	98.44	0	0.52	0.99	0.05	100	98.44	1.56	1.06
	DGC; 13C; 1 hr	14	20230308-EX01312-A045-IN0030-S00065724-13C_Glc_1_hr_DGC-N.d	13.814	3352010	161626	116832	70367	3474	3704308	95.55	0.19	2.25	1.96	0.05	100	95.55	4.45	2.69
	DGC; 13C; 1 hr	14	20230308-EX01312-A045-IN0030-S00065725-13C_Glc_1_hr_DGC-N.d	13.814	3308806	160339	115779	75489	3545	3663958	95.35	0.22	2.25	2.13	0.05	100	95.35	4.65	2.83
	DGC; 13C; 1 hr	14	20230308-EX01312-A045-IN0030-S00065726-13C_Glc_1_hr_DGC-N.d	13.811	3591949	178335	132147	79001	4299	3985733	95.15	0.33	2.42	2.04	0.06	100	95.15	4.85	2.88
	DGC; 13C; 4 hr	14	20230308-EX01312-A045-IN0030-S00065727-13C_Glc_4_hr_DGC-N.d	13.813	3867428	261692	407864	131907	15823	4684714	86.99	1.76	8.23	2.78	0.24	100	86.99	13.01	6.88
	DGC; 13C; 4 hr	14	20230308-EX01312-A045-IN0030-S00065728-13C_Glc_4_hr_DGC-N.d	13.809	4162581	280381	435672	148247	18998	5045880	86.92	1.73	8.15	2.92	0.28	100	86.92	13.08	6.97
	DGC; 13C; 4 hr	14	20230308-EX01312-A045-IN0030-S00065729-13C_Glc_4_hr_DGC-N.d	13.81	3836265	264739	414815	137761	16404	4669984	86.55	1.87	8.41	2.92	0.25	100	86.55	13.45	7.11
	DGC; 13C; 24 hr	14	20230308-EX01312-A045-IN0030-S00065730-13C_Glc_24_hr_DGC-N.d	13.825	1565547	221472	576135	473918	147170	2984242	54.64	4.9	19.24	16.3	4.92	100	54.64	45.36	27.99
	DGC; 13C; 24 hr	14	20230308-EX01312-A045-IN0030-S00065731-13C_Glc_24_hr_DGC-N.d	13.817	1546722	224116	602531	507841	153738	3034948	53.05	4.92	19.8	17.19	5.04	100	53.05	46.95	29.06
	DGC; 13C; 24 hr	14	20230308-EX01312-A045-IN0030-S00065732-13C_Glc_24_hr_DGC-N.d	13.816	1878828	265173	687094	564735	163866	3559696	54.99	4.91	19.24	16.3	4.56	100	54.99	45.01	27.63
	GS; 13C; 0.25 hr	14	20230308-EX01312-A045-IN0030-S00065733-13C_Glc_0.25_hr_GS-N.d	13.814	3663415	164671	83392	52415	2289	3966181	97.49	0	1.12	1.36	0.03	100	97.49	2.51	1.61
	GS; 13C; 0.25 hr	14	20230308-EX01312-A045-IN0030-S00065734-13C_Glc_0.25_hr_GS-N.d	13.864	3552043	158656	80121	61979	1899	3854698	97.23	0	1.09	1.67	0.01	100	97.23	2.77	1.81
	GS; 13C; 0.25 hr	14	20230308-EX01312-A045-IN0030-S00065735-13C_Glc_0.25_hr_GS-N.d	13.831	3327935	154960	79041	54844	1810	3618590	97.15	0.06	1.21	1.57	0.02	100	97.15	2.85	1.81
	GS; 13C; 1 hr	14	20230308-EX01312-A045-IN0030-S00065736-13C_Glc_1_hr_GS-N.d	13.815	3303642	166642	170935	136870	7224	3785313	92.05	0.36	3.69	3.78	0.11	100	92.05	7.95	4.89
	GS; 13C; 1 hr	14	20230308-EX01312-A045-IN0030-S00065737-13C_Glc_1_hr_GS-N.d	13.813	3389069	171281	168194	133930	8118	3870592	92.36	0.38	3.51	3.62	0.14	100	92.36	7.64	4.7
	GS; 13C; 1 hr	14	20230308-EX01312-A045-IN0030-S00065738-13C_Glc_1_hr_GS-N.d	13.876	3961889	200466	195674	167046	9077	4534152	92.16	0.38	3.47	3.86	0.12	100	92.16	7.84	4.85
	GS; 13C; 4 hr	14	20230308-EX01312-A045-IN0030-S00065739-13C_Glc_4_hr_GS-N.d	13.824	2779921	263243	612472	333591	84034	4073262	71.55	3.24	14.91	8.33	1.97	100	71.55	28.45	16.48
	GS; 13C; 4 hr	14	20230308-EX01312-A045-IN0030-S00065740-13C_Glc_4_hr_GS-N.d	13.819	3592142	297200	506696	303610	45295	4744943	79.57	2.77	10.25	6.57	0.84	100	79.57	20.43	11.59
	GS; 13C; 4 hr	14	20230308-EX01312-A045-IN0030-S00065741-13C_Glc_4_hr_GS-N.d	13.835	4468059	350875	560726	320970	44050	5744679	81.8	2.52	9.28	5.73	0.66	100	81.8	18.2	10.23
	GS; 13C; 24 hr	14	20230308-EX01312-A045-IN0030-S00065742-13C_Glc_24_hr_GS-N.d	13.834	3429143	276516	506630	291584	45143	4549016	79.22	2.58	10.75	6.57	0.88	100	79.22	20.78	11.83
	GS; 13C; 24 hr	14	20230308-EX01312-A045-IN0030-S00065743-13C_Glc_24_hr_GS-N.d	13.817	4068062	388331	907839	505329	123327	5992887	71.16	3.27	15.02	8.59	1.96	100	71.16	28.84	16.73
	GS; 13C; 24 hr	14	20230308-EX01312-A045-IN0030-S00065744-13C_Glc_24_hr_GS-N.d	13.85	3829963	341891	797476	436153	104587	5510070	72.9	2.92	14.31	8.06	1.8	100	72.9	27.1	15.74
	Summary Statistics	%labeled		%fraction
	Sample Groups	Mean	Std.Dev.	Mean	Std.Dev.
	Pool; ;	12.4	1.67	7.25	0.98
	DGC; 12C; 0.25 hr	0.03		0.03
	DGC; 12C; 1 hr	0		0
	DGC; 12C; 4 hr	0		0
	DGC; 12C; 24 hr	0.03		0.02
	GS; 12C; 0.25 hr	0.01		0.01
	GS; 12C; 1 hr	0		0
	GS; 12C; 4 hr	0		0
	GS; 12C; 24 hr	0		0
	DGC; 13C; 0.25 hr	1.77	0.182	1.13	0.068
	DGC; 13C; 1 hr	4.65	0.2	2.8	0.1
	DGC; 13C; 4 hr	13.18	0.237	6.99	0.118
	DGC; 13C; 24 hr	45.77	1.032	28.23	0.744
	GS; 13C; 0.25 hr	2.71	0.178	1.74	0.117
	GS; 13C; 1 hr	7.81	0.156	4.81	0.099
	GS; 13C; 4 hr	22.36	5.391	12.77	3.29
	GS; 13C; 24 hr	25.57	4.243	14.77	2.593
Supp Figure 10J
Aspartate	Formula	C4H7NO4
	Tgt RT	4.9	minutes
	RT tolerance	0.7	minutes
	m/z tolerance	30	ppm
	Abundance metric	EicHeight
					Ion Abundance						Corrected Abundance Percentages						Summary Statistics
					m+0	m+1	m+2	m+3	m+4	Abund	m+0	m+1	m+2	m+3	m+4	Abund	%	%	% Fractional
	SampleGroups	Cpd. Group	File Name	RT	132.03	133.034	134.037	135.04	136.044	Sum	132.03	133.034	134.037	135.04	136.044	Sum	Unlabeled	Labeled	Labeling
	Pool; ;	8	20230308-EX01312-A045-IN0030-CS00000MP-01-N.d	4.233	2728420	167975	178376	106559	17972	3199302	90.03	1.03	5.02	3.41	0.51	100	90.03	9.97	5.84
	Pool; ;	8	20230308-EX01312-A045-IN0030-CS00000MP-02-N.d	4.234	2676808	152415	161514	93991	15576	3100304	91.18	0.63	4.64	3.11	0.46	100	91.18	8.82	5.26
	Pool; ;	8	20230308-EX01312-A045-IN0030-CS00000MP-03-N.d	4.227	2613044	149764	143566	82606	13690	3002671	91.92	0.68	4.18	2.81	0.41	100	91.92	8.08	4.78
	Pool; ;	8	20230308-EX01312-A045-IN0030-CS00000MP-04-N.d	4.226	2534309	148086	135481	78126	12505	2908507	92.04	0.78	4.04	2.75	0.39	100	92.04	7.96	4.66
	Pool; ;	8	20230308-EX01312-A045-IN0030-CS00000MP-05-N.d	4.224	2507288	144564	128062	71991	12025	2863929	92.49	0.72	3.85	2.57	0.38	100	92.49	7.51	4.41
	Pool; ;	8	20230308-EX01312-A045-IN0030-CS00000MP-06-N.d	4.227	2180830	125540	114378	61931	10438	2493116	92.41	0.71	3.97	2.53	0.38	100	92.41	7.59	4.44
	Pool; ;	8	20230308-EX01312-A045-IN0030-CS00000MP-07-N.d	4.22	2214972	126210	114597	66268	10668	2532714	92.39	0.65	3.9	2.68	0.38	100	92.39	7.61	4.5
	DGC; 12C; 0.25 hr	8	20230308-EX01312-A045-IN0030-S00065713-12C_Glc_0.25_hr_DGC-N.d	4.237	2476860	115033	20720	0	0	2612612	100	0	0	0	0	100	100	0	0
	DGC; 12C; 1 hr	8	20230308-EX01312-A045-IN0030-S00065714-12C_Glc_1_hr_DGC-N.d	4.218	2476708	113956	21376	0	0	2612039	100	0	0	0	0	100	100	0	0
	DGC; 12C; 4 hr	8	20230308-EX01312-A045-IN0030-S00065715-12C_Glc_4_hr_DGC-N.d	4.233	2679705	120023	23140	0	0	2822868	100	0	0	0	0	100	100	0	0
	DGC; 12C; 24 hr	8	20230308-EX01312-A045-IN0030-S00065716-12C_Glc_24_hr_DGC-N.d	4.881	3468	0	0	0	0	3468	100	0	0	0	0	100	100	0	0
	GS; 12C; 0.25 hr	8	20230308-EX01312-A045-IN0030-S00065717-12C_Glc_0.25_hr_GS-N.d	4.233	3354806	151371	27986	851	0	3535014	100	0	0	0	0	100	100	0	0
	GS; 12C; 1 hr	8	20230308-EX01312-A045-IN0030-S00065718-12C_Glc_1_hr_GS-N.d	4.228	3372161	154416	28768	360	0	3555705	100	0	0	0	0	100	100	0	0
	GS; 12C; 4 hr	8	20230308-EX01312-A045-IN0030-S00065719-12C_Glc_4_hr_GS-N.d	4.194	3468904	159798	29406	0	0	3658109	100	0	0	0	0	100	100	0	0
	GS; 12C; 24 hr	8	20230308-EX01312-A045-IN0030-S00065720-12C_Glc_24_hr_GS-N.d	4.23	3038416	139580	24737	0	0	3202733	100	0	0	0	0	100	100	0	0
	DGC; 13C; 0.25 hr	8	20230308-EX01312-A045-IN0030-S00065721-13C_Glc_0.25_hr_DGC-N.d	4.213	2216288	106943	26783	12104	0	2362118	99.21	0	0.28	0.51	0	100	99.21	0.79	0.52
	DGC; 13C; 0.25 hr	8	20230308-EX01312-A045-IN0030-S00065722-13C_Glc_0.25_hr_DGC-N.d	4.235	2217122	107713	27083	11321	0	2363239	99.24	0	0.29	0.47	0	100	99.24	0.76	0.5
	DGC; 13C; 0.25 hr	8	20230308-EX01312-A045-IN0030-S00065723-13C_Glc_0.25_hr_DGC-N.d	4.222	2237465	108730	26439	13596	0	2386231	99.18	0	0.25	0.57	0	100	99.18	0.82	0.55
	DGC; 13C; 1 hr	8	20230308-EX01312-A045-IN0030-S00065724-13C_Glc_1_hr_DGC-N.d	4.218	2325315	110219	56281	32731	0	2524546	97.22	0	1.45	1.33	0	100	97.22	2.78	1.72
	DGC; 13C; 1 hr	8	20230308-EX01312-A045-IN0030-S00065725-13C_Glc_1_hr_DGC-N.d	4.234	2324155	112461	55939	36713	0	2529268	97.07	0	1.43	1.5	0	100	97.07	2.93	1.84
	DGC; 13C; 1 hr	8	20230308-EX01312-A045-IN0030-S00065726-13C_Glc_1_hr_DGC-N.d	4.231	2343005	114491	56069	34656	0	2548220	97.18	0	1.42	1.4	0	100	97.18	2.82	1.76
	DGC; 13C; 4 hr	8	20230308-EX01312-A045-IN0030-S00065727-13C_Glc_4_hr_DGC-N.d	4.234	2345949	151342	207941	63566	6186	2774984	89.26	1.24	7.12	2.24	0.14	100	89.26	10.74	5.69
	DGC; 13C; 4 hr	8	20230308-EX01312-A045-IN0030-S00065728-13C_Glc_4_hr_DGC-N.d	4.23	2325452	155270	202054	65588	5846	2754209	89.14	1.45	6.94	2.34	0.13	100	89.14	10.86	5.72
	DGC; 13C; 4 hr	8	20230308-EX01312-A045-IN0030-S00065729-13C_Glc_4_hr_DGC-N.d	4.231	2304309	154245	205351	62019	6692	2732617	89.03	1.46	7.13	2.21	0.17	100	89.03	10.97	5.76
	DGC; 13C; 24 hr	8	20230308-EX01312-A045-IN0030-S00065730-13C_Glc_24_hr_DGC-N.d	4.229	815628	136797	373514	309166	92572	1727676	49.16	5.46	21.75	18.32	5.31	100	49.16	50.84	31.29
	DGC; 13C; 24 hr	8	20230308-EX01312-A045-IN0030-S00065731-13C_Glc_24_hr_DGC-N.d	4.237	791268	135151	364733	313076	94393	1698620	48.49	5.53	21.58	18.89	5.51	100	48.49	51.51	31.85
	DGC; 13C; 24 hr	8	20230308-EX01312-A045-IN0030-S00065732-13C_Glc_24_hr_DGC-N.d	4.237	830877	139328	381813	304361	90083	1746462	49.55	5.5	22.03	17.82	5.1	100	49.55	50.45	30.85
	GS; 13C; 0.25 hr	8	20230308-EX01312-A045-IN0030-S00065733-13C_Glc_0.25_hr_GS-N.d	4.218	3006941	140466	40332	21173	0	3208911	98.93	0	0.41	0.66	0	100	98.93	1.07	0.7
	GS; 13C; 0.25 hr	8	20230308-EX01312-A045-IN0030-S00065734-13C_Glc_0.25_hr_GS-N.d	4.234	2883079	137495	42281	24423	118	3087397	98.67	0	0.53	0.8	0	100	98.67	1.33	0.87
	GS; 13C; 0.25 hr	8	20230308-EX01312-A045-IN0030-S00065735-13C_Glc_0.25_hr_GS-N.d	4.252	2591798	123326	37878	21395	0	2774397	98.69	0	0.52	0.78	0	100	98.69	1.31	0.85
	GS; 13C; 1 hr	8	20230308-EX01312-A045-IN0030-S00065736-13C_Glc_1_hr_GS-N.d	4.202	2843133	142780	99603	77723	2738	3165975	94.93	0.06	2.42	2.56	0.03	100	94.93	5.07	3.17
	GS; 13C; 1 hr	8	20230308-EX01312-A045-IN0030-S00065737-13C_Glc_1_hr_GS-N.d	4.183	3120435	159227	111320	84299	2898	3478179	94.84	0.13	2.48	2.53	0.02	100	94.84	5.16	3.19
	GS; 13C; 1 hr	8	20230308-EX01312-A045-IN0030-S00065738-13C_Glc_1_hr_GS-N.d	4.246	2977302	153255	103694	79990	2254	3316494	94.9	0.18	2.4	2.52	0.01	100	94.9	5.1	3.14
	GS; 13C; 4 hr	8	20230308-EX01312-A045-IN0030-S00065739-13C_Glc_4_hr_GS-N.d	4.577	12290	0	411	0	0	12701	97.58	0	2.42	0	0	100	97.58	2.42	1.21
	GS; 13C; 4 hr	8	20230308-EX01312-A045-IN0030-S00065740-13C_Glc_4_hr_GS-N.d	4.223	2381757	186544	269708	170278	22045	3030332	82.8	2.27	8.53	5.78	0.62	100	82.8	17.2	9.79
	GS; 13C; 4 hr	8	20230308-EX01312-A045-IN0030-S00065741-13C_Glc_4_hr_GS-N.d	4.222	2617234	198112	269455	161172	18961	3264934	84.5	2.11	7.85	5.07	0.48	100	84.5	15.5	8.73
	GS; 13C; 24 hr	8	20230308-EX01312-A045-IN0030-S00065742-13C_Glc_24_hr_GS-N.d	4.222	2444391	177908	277076	168404	23221	3090999	83.33	1.82	8.61	5.59	0.65	100	83.33	16.67	9.61
	GS; 13C; 24 hr	8	20230308-EX01312-A045-IN0030-S00065743-13C_Glc_24_hr_GS-N.d	4.221	1901931	173782	366366	212075	49475	2703629	73.91	2.88	13.48	7.99	1.74	100	73.91	26.09	15.19
	GS; 13C; 24 hr	8	20230308-EX01312-A045-IN0030-S00065744-13C_Glc_24_hr_GS-N.d	4.154	2238707	189458	391076	226870	50461	3096572	76.01	2.47	12.51	7.47	1.54	100	76.01	23.99	14.02
	Summary Statistics	%labeled		%fraction
	Sample Groups	Mean	Std.Dev.	Mean	Std.Dev.
	Pool; ;	8.22	0.893	4.84	0.527
	DGC; 12C; 0.25 hr	0		0
	DGC; 12C; 1 hr	0		0
	DGC; 12C; 4 hr	0		0
	DGC; 12C; 24 hr	0		0
	GS; 12C; 0.25 hr	0		0
	GS; 12C; 1 hr	0		0
	GS; 12C; 4 hr	0		0
	GS; 12C; 24 hr	0		0
	DGC; 13C; 0.25 hr	0.79	0.028	0.52	0.027
	DGC; 13C; 1 hr	2.84	0.077	1.77	0.06
	DGC; 13C; 4 hr	10.85	0.115	5.72	0.034
	DGC; 13C; 24 hr	50.93	0.537	31.33	0.499
	GS; 13C; 0.25 hr	1.24	0.144	0.81	0.091
	GS; 13C; 1 hr	5.11	0.048	3.17	0.027
	GS; 13C; 4 hr	11.71	8.087	6.57	4.677
	GS; 13C; 24 hr	22.25	4.944	12.94	2.945
Supp Figure 10K
Glutamine	Formula	C5H10N2O3
	Tgt RT	1.3	minutes
	RT tolerance	0.7	minutes
	m/z tolerance	30	ppm
	Abundance metric	EicHeight
					Ion Abundance							Corrected Abundance Percentages							Summary Statistics
					m+0	m+1	m+2	m+3	m+4	m+5	Abund	m+0	m+1	m+2	m+3	m+4	m+5	Abund	%	%	% Fractional
	SampleGroups	Cpd. Group	File Name	RT	145.062	146.065	147.069	148.072	149.075	150.079	Sum	145.062	146.065	147.069	148.072	149.075	150.079	Sum	Unlabeled	Labeled	Labeling
	Pool; ;	3	20230308-EX01312-A045-IN0030-CS00000MP-01-N.d	1.256	684867	42227	0	6384	0	1557	735035	98.86	0	0	0.91	0	0.23	100	98.86	1.14	0.77
	Pool; ;	3	20230308-EX01312-A045-IN0030-CS00000MP-02-N.d	1.24	712446	44385	0	5524	0	1439	763794	99.05	0	0	0.75	0	0.21	100	99.05	0.95	0.65
	Pool; ;	3	20230308-EX01312-A045-IN0030-CS00000MP-03-N.d	1.25	673431	43083	0	0	0	1465	717979	99.77	0	0	0	0	0.23	100	99.77	0.23	0.23
	Pool; ;	3	20230308-EX01312-A045-IN0030-CS00000MP-04-N.d	1.249	661375	43589	0	0	0	1262	706226	99.61	0.19	0	0	0	0.2	100	99.61	0.39	0.24
	Pool; ;	3	20230308-EX01312-A045-IN0030-CS00000MP-05-N.d	1.247	645181	41096	0	0	0	1547	687824	99.75	0	0	0	0	0.25	100	99.75	0.25	0.25
	Pool; ;	3	20230308-EX01312-A045-IN0030-CS00000MP-06-N.d	1.25	606287	41381	0	4365	0	1094	653129	98.71	0.43	0	0.69	0	0.18	100	98.71	1.29	0.68
	Pool; ;	3	20230308-EX01312-A045-IN0030-CS00000MP-07-N.d	1.243	631834	42187	0	0	0	1227	675248	99.52	0.28	0	0	0	0.2	100	99.52	0.48	0.26
	DGC; 12C; 0.25 hr	3	20230308-EX01312-A045-IN0030-S00065713-12C_Glc_0.25_hr_DGC-N.d	1.26	446756	26823	0	0	0	0	473579	100	0	0	0	0	0	100	100	0	0
	DGC; 12C; 1 hr	3	20230308-EX01312-A045-IN0030-S00065714-12C_Glc_1_hr_DGC-N.d	1.258	516062	32648	0	0	0	0	548710	100	0	0	0	0	0	100	100	0	0
	DGC; 12C; 4 hr	3	20230308-EX01312-A045-IN0030-S00065715-12C_Glc_4_hr_DGC-N.d	1.256	719738	43810	0	0	0	0	763548	100	0	0	0	0	0	100	100	0	0
	DGC; 12C; 24 hr	3	20230308-EX01312-A045-IN0030-S00065716-12C_Glc_24_hr_DGC-N.d	1.239	1664422	98666	0	0	0	0	1763088	100	0	0	0	0	0	100	100	0	0
	GS; 12C; 0.25 hr	3	20230308-EX01312-A045-IN0030-S00065717-12C_Glc_0.25_hr_GS-N.d	1.256	356909	21817	0	0	0	0	378726	100	0	0	0	0	0	100	100	0	0
	GS; 12C; 1 hr	3	20230308-EX01312-A045-IN0030-S00065718-12C_Glc_1_hr_GS-N.d	1.251	450951	28134	0	0	0	0	479085	100	0	0	0	0	0	100	100	0	0
	GS; 12C; 4 hr	3	20230308-EX01312-A045-IN0030-S00065719-12C_Glc_4_hr_GS-N.d	1.25	683247	40888	0	0	0	0	724135	100	0	0	0	0	0	100	100	0	0
	GS; 12C; 24 hr	3	20230308-EX01312-A045-IN0030-S00065720-12C_Glc_24_hr_GS-N.d	1.237	1710023	99664	0	0	0	0	1809687	100	0	0	0	0	0	100	100	0	0
	DGC; 13C; 0.25 hr	3	20230308-EX01312-A045-IN0030-S00065721-13C_Glc_0.25_hr_DGC-N.d	1.253	543397	36569	0	0	0	0	579966	99.67	0.33	0	0	0	0	100	99.67	0.33	0.07
	DGC; 13C; 0.25 hr	3	20230308-EX01312-A045-IN0030-S00065722-13C_Glc_0.25_hr_DGC-N.d	1.258	508099	31873	0	0	0	0	539972	100	0	0	0	0	0	100	100	0	0
	DGC; 13C; 0.25 hr	3	20230308-EX01312-A045-IN0030-S00065723-13C_Glc_0.25_hr_DGC-N.d	1.245	496526	31249	0	0	0	0	527775	100	0	0	0	0	0	100	100	0	0
	DGC; 13C; 1 hr	3	20230308-EX01312-A045-IN0030-S00065724-13C_Glc_1_hr_DGC-N.d	1.258	397787	25019	0	0	0	0	422806	100	0	0	0	0	0	100	100	0	0
	DGC; 13C; 1 hr	3	20230308-EX01312-A045-IN0030-S00065725-13C_Glc_1_hr_DGC-N.d	1.257	381132	23954	0	0	0	0	405086	100	0	0	0	0	0	100	100	0	0
	DGC; 13C; 1 hr	3	20230308-EX01312-A045-IN0030-S00065726-13C_Glc_1_hr_DGC-N.d	1.254	392636	23568	0	0	0	0	416204	100	0	0	0	0	0	100	100	0	0
	DGC; 13C; 4 hr	3	20230308-EX01312-A045-IN0030-S00065727-13C_Glc_4_hr_DGC-N.d	1.257	576307	40150	0	5217	0	560	622233	98.47	0.56	0	0.87	0	0.09	100	98.47	1.53	0.73
	DGC; 13C; 4 hr	3	20230308-EX01312-A045-IN0030-S00065728-13C_Glc_4_hr_DGC-N.d	1.253	565609	40273	0	0	0	527	606409	99.18	0.72	0	0	0	0.1	100	99.18	0.82	0.24
	DGC; 13C; 4 hr	3	20230308-EX01312-A045-IN0030-S00065729-13C_Glc_4_hr_DGC-N.d	1.254	513347	35989	0	0	0	715	550051	99.24	0.61	0	0	0	0.15	100	99.24	0.76	0.27
	DGC; 13C; 24 hr	3	20230308-EX01312-A045-IN0030-S00065730-13C_Glc_24_hr_DGC-N.d	1.252	1039907	72857	86375	22968	0	8073	1230181	90.26	0.46	6.84	1.72	0	0.72	100	90.26	9.74	4.58
	DGC; 13C; 24 hr	3	20230308-EX01312-A045-IN0030-S00065731-13C_Glc_24_hr_DGC-N.d	1.243	976751	71845	82754	23765	0	8286	1163400	89.62	0.77	6.92	1.9	0	0.78	100	89.62	10.38	4.85
	DGC; 13C; 24 hr	3	20230308-EX01312-A045-IN0030-S00065732-13C_Glc_24_hr_DGC-N.d	1.243	1122351	78708	91068	24976	0	7092	1324195	90.52	0.47	6.68	1.74	0	0.59	100	90.52	9.48	4.4
	GS; 13C; 0.25 hr	3	20230308-EX01312-A045-IN0030-S00065733-13C_Glc_0.25_hr_GS-N.d	1.258	295353	18942	0	0	0	0	314295	99.98	0.02	0	0	0	0	100	99.98	0.02	0
	GS; 13C; 0.25 hr	3	20230308-EX01312-A045-IN0030-S00065734-13C_Glc_0.25_hr_GS-N.d	1.257	295137	18202	0	0	0	0	313338	100	0	0	0	0	0	100	100	0	0
	GS; 13C; 0.25 hr	3	20230308-EX01312-A045-IN0030-S00065735-13C_Glc_0.25_hr_GS-N.d	1.242	334591	19784	0	0	0	0	354375	100	0	0	0	0	0	100	100	0	0
	GS; 13C; 1 hr	3	20230308-EX01312-A045-IN0030-S00065736-13C_Glc_1_hr_GS-N.d	1.241	311782	19557	0	0	0	0	331338	100	0	0	0	0	0	100	100	0	0
	GS; 13C; 1 hr	3	20230308-EX01312-A045-IN0030-S00065737-13C_Glc_1_hr_GS-N.d	1.256	332784	22478	0	0	0	0	355261	99.64	0.36	0	0	0	0	100	99.64	0.36	0.07
	GS; 13C; 1 hr	3	20230308-EX01312-A045-IN0030-S00065738-13C_Glc_1_hr_GS-N.d	1.253	329461	20997	0	0	0	0	350458	100	0	0	0	0	0	100	100	0	0
	GS; 13C; 4 hr	3	20230308-EX01312-A045-IN0030-S00065739-13C_Glc_4_hr_GS-N.d	1.251	1117473	73826	58719	12080	0	4350	1266449	94.38	0.15	4.26	0.83	0	0.38	100	94.38	5.62	2.61
	GS; 13C; 4 hr	3	20230308-EX01312-A045-IN0030-S00065740-13C_Glc_4_hr_GS-N.d	1.246	567597	38048	0	0	0	1194	606839	99.47	0.31	0	0	0	0.22	100	99.47	0.53	0.28
	GS; 13C; 4 hr	3	20230308-EX01312-A045-IN0030-S00065741-13C_Glc_4_hr_GS-N.d	1.245	585928	39840	0	0	0	928	626696	99.43	0.4	0	0	0	0.17	100	99.43	0.57	0.25
	GS; 13C; 24 hr	3	20230308-EX01312-A045-IN0030-S00065742-13C_Glc_24_hr_GS-N.d	1.245	571952	37974	0	0	0	1217	611143	99.54	0.24	0	0	0	0.22	100	99.54	0.46	0.27
	GS; 13C; 24 hr	3	20230308-EX01312-A045-IN0030-S00065743-13C_Glc_24_hr_GS-N.d	1.244	1257502	84344	73330	16075	0	5528	1436780	93.59	0.24	4.77	0.98	0	0.42	100	93.59	6.41	2.97
	GS; 13C; 24 hr	3	20230308-EX01312-A045-IN0030-S00065744-13C_Glc_24_hr_GS-N.d	1.243	1315992	88728	70275	14787	0	5275	1495057	94.14	0.28	4.33	0.86	0	0.39	100	94.14	5.86	2.69
	Summary Statistics	%labeled		%fraction
	Sample Groups	Mean	Std.Dev.	Mean	Std.Dev.
	Pool; ;	0.68	0.441	0.44	0.248
	DGC; 12C; 0.25 hr	0		0
	DGC; 12C; 1 hr	0		0
	DGC; 12C; 4 hr	0		0
	DGC; 12C; 24 hr	0		0
	GS; 12C; 0.25 hr	0		0
	GS; 12C; 1 hr	0		0
	GS; 12C; 4 hr	0		0
	GS; 12C; 24 hr	0		0
	DGC; 13C; 0.25 hr	0.11	0.192	0.02	0.038
	DGC; 13C; 1 hr	0	0	0	0
	DGC; 13C; 4 hr	1.04	0.429	0.41	0.275
	DGC; 13C; 24 hr	9.86	0.461	4.61	0.225
	GS; 13C; 0.25 hr	0.01	0.009	0	0.002
	GS; 13C; 1 hr	0.12	0.207	0.02	0.041
	GS; 13C; 4 hr	2.24	2.93	1.05	1.355
	GS; 13C; 24 hr	4.25	3.286	1.98	1.485

## Sheet: Supp Fig 11
Supp Figure 11A
2-Phosphoglyceric acid	Formula	C3H7O7P
	Tgt RT	14.8	minutes
	RT tolerance	0.5	minutes
	m/z tolerance	20	ppm
	Abundance metric	EicHeight
					Ion Abundance					Corrected Abundance Percentages					Summary Statistics
					m+0	m+1	m+2	m+3	Abund	m+0	m+1	m+2	m+3	Abund	%	%	% Fractional
	SampleGroups	Cpd. Group	File Name	RT	184.986	185.989	186.992	187.996	Sum	184.986	185.989	186.992	187.996	Sum	Unlabeled	Labeled	Labeling
	Pool; ;	7	20230308-EX01312-A045-IN0030-CS00000MP-01-N.d	14.81	44240	2072	4299	88033	138643	32.45	0.33	0.72	66.5	100	32.45	67.55	67.09
	Pool; ;	7	20230308-EX01312-A045-IN0030-CS00000MP-02-N.d	14.828	48887	2136	3438	79025	133486	37.34	0.27	0.24	62.15	100	37.34	62.66	62.4
	Pool; ;	7	20230308-EX01312-A045-IN0030-CS00000MP-03-N.d	14.787	47844	2335	2891	68979	122049	40.02	0.51	0.07	59.41	100	40.02	59.98	59.62
	Pool; ;	7	20230308-EX01312-A045-IN0030-CS00000MP-04-N.d	14.787	50090	2131	3042	69996	125259	40.84	0.26	0.14	58.76	100	40.84	59.16	58.94
	Pool; ;	7	20230308-EX01312-A045-IN0030-CS00000MP-05-N.d	14.785	52960	2139	3113	66336	124547	43.48	0.18	0.26	56.08	100	43.48	56.52	56.31
	Pool; ;	7	20230308-EX01312-A045-IN0030-CS00000MP-06-N.d	14.804	46489	1609	2966	57711	108775	43.67	0	0.51	55.82	100	43.67	56.33	56.16
	Pool; ;	7	20230308-EX01312-A045-IN0030-CS00000MP-07-N.d	14.781	48748	1966	3355	61993	116062	42.94	0.17	0.67	56.22	100	42.94	57.06	56.73
	DGC; 12C; 0.25 hr	7	20230308-EX01312-A045-IN0030-S00065713-12C_Glc_0.25_hr_DGC-N.d	14.798	138871	5073	1808	104	145856	99.91	0.07	0	0.02	100	99.91	0.09	0.05
	DGC; 12C; 1 hr	7	20230308-EX01312-A045-IN0030-S00065714-12C_Glc_1_hr_DGC-N.d	14.779	119396	3973	1722	165	125256	99.91	0	0	0.09	100	99.91	0.09	0.09
	DGC; 12C; 4 hr	7	20230308-EX01312-A045-IN0030-S00065715-12C_Glc_4_hr_DGC-N.d	14.811	126600	4365	1798	280	133042	99.83	0	0	0.17	100	99.83	0.17	0.17
	DGC; 12C; 24 hr	7	20230308-EX01312-A045-IN0030-S00065716-12C_Glc_24_hr_DGC-N.d	14.793	56839	2147	779	0	59766	99.81	0.19	0	0	100	99.81	0.19	0.06
	GS; 12C; 0.25 hr	7	20230308-EX01312-A045-IN0030-S00065717-12C_Glc_0.25_hr_GS-N.d	14.794	147420	6188	2056	191	155855	99.31	0.62	0	0.07	100	99.31	0.69	0.28
	GS; 12C; 1 hr	7	20230308-EX01312-A045-IN0030-S00065718-12C_Glc_1_hr_GS-N.d	14.788	197892	7089	2557	265	207803	99.92	0	0	0.08	100	99.92	0.08	0.08
	GS; 12C; 4 hr	7	20230308-EX01312-A045-IN0030-S00065719-12C_Glc_4_hr_GS-N.d	14.788	128807	4862	2098	322	136088	99.47	0.19	0.13	0.2	100	99.47	0.53	0.35
	GS; 12C; 24 hr	7	20230308-EX01312-A045-IN0030-S00065720-12C_Glc_24_hr_GS-N.d	14.791	124061	4898	1604	0	130563	99.64	0.36	0	0	100	99.64	0.36	0.12
	DGC; 13C; 0.25 hr	7	20230308-EX01312-A045-IN0030-S00065721-13C_Glc_0.25_hr_DGC-N.d	14.791	44291	1837	2881	58685	107695	42.02	0.22	0.43	57.33	100	42.02	57.98	57.69
	DGC; 13C; 0.25 hr	7	20230308-EX01312-A045-IN0030-S00065722-13C_Glc_0.25_hr_DGC-N.d	14.78	40929	1843	2401	64439	109612	38.02	0.34	0	61.65	100	38.02	61.98	61.76
	DGC; 13C; 0.25 hr	7	20230308-EX01312-A045-IN0030-S00065723-13C_Glc_0.25_hr_DGC-N.d	14.783	36470	1543	2660	53639	94313	39.46	0.23	0.54	59.76	100	39.46	60.54	60.2
	DGC; 13C; 1 hr	7	20230308-EX01312-A045-IN0030-S00065724-13C_Glc_1_hr_DGC-N.d	14.779	27484	1129	2642	63397	94652	29.49	0.13	0.34	70.05	100	29.49	70.51	70.32
	DGC; 13C; 1 hr	7	20230308-EX01312-A045-IN0030-S00065725-13C_Glc_1_hr_DGC-N.d	14.778	31992	1339	2926	70826	107082	30.35	0.16	0.29	69.2	100	30.35	69.65	69.45
	DGC; 13C; 1 hr	7	20230308-EX01312-A045-IN0030-S00065726-13C_Glc_1_hr_DGC-N.d	14.775	33223	1323	2712	67076	104333	32.38	0.11	0.18	67.33	100	32.38	67.62	67.49
	DGC; 13C; 4 hr	7	20230308-EX01312-A045-IN0030-S00065727-13C_Glc_4_hr_DGC-N.d	14.778	24698	1217	3429	101344	130689	19.09	0.24	0	80.68	100	19.09	80.91	80.76
	DGC; 13C; 4 hr	7	20230308-EX01312-A045-IN0030-S00065728-13C_Glc_4_hr_DGC-N.d	14.774	26989	1110	4108	109891	142097	19.19	0.07	0.27	80.47	100	19.19	80.81	80.67
	DGC; 13C; 4 hr	7	20230308-EX01312-A045-IN0030-S00065729-13C_Glc_4_hr_DGC-N.d	14.775	31880	1408	4979	122718	160985	20.01	0.14	0.5	79.35	100	20.01	79.99	79.73
	DGC; 13C; 24 hr	7	20230308-EX01312-A045-IN0030-S00065730-13C_Glc_24_hr_DGC-N.d	14.79	8647	713	3244	92878	105482	8.23	0.36	0.28	91.13	100	8.23	91.77	91.43
	DGC; 13C; 24 hr	7	20230308-EX01312-A045-IN0030-S00065731-13C_Glc_24_hr_DGC-N.d	14.781	9919	460	3468	105308	119155	8.36	0.06	0.11	91.47	100	8.36	91.64	91.56
	DGC; 13C; 24 hr	7	20230308-EX01312-A045-IN0030-S00065732-13C_Glc_24_hr_DGC-N.d	14.764	11746	740	4175	116062	132724	8.89	0.21	0.37	90.53	100	8.89	91.11	90.84
	GS; 13C; 0.25 hr	7	20230308-EX01312-A045-IN0030-S00065733-13C_Glc_0.25_hr_GS-N.d	14.795	27952	1293	2986	63293	95524	29.72	0.28	0.7	69.3	100	29.72	70.28	69.86
	GS; 13C; 0.25 hr	7	20230308-EX01312-A045-IN0030-S00065734-13C_Glc_0.25_hr_GS-N.d	14.828	25503	1627	2777	69943	99850	25.89	0.7	0.27	73.13	100	25.89	74.11	73.55
	GS; 13C; 0.25 hr	7	20230308-EX01312-A045-IN0030-S00065735-13C_Glc_0.25_hr_GS-N.d	14.796	27569	1404	2655	60835	92463	30.29	0.43	0.44	68.84	100	30.29	69.71	69.27
	GS; 13C; 1 hr	7	20230308-EX01312-A045-IN0030-S00065736-13C_Glc_1_hr_GS-N.d	14.779	28324	1301	2795	70153	102574	28.02	0.26	0.25	71.47	100	28.02	71.98	71.73
	GS; 13C; 1 hr	7	20230308-EX01312-A045-IN0030-S00065737-13C_Glc_1_hr_GS-N.d	14.794	25433	1092	2409	67972	96906	26.6	0.17	0	73.23	100	26.6	73.4	73.29
	GS; 13C; 1 hr	7	20230308-EX01312-A045-IN0030-S00065738-13C_Glc_1_hr_GS-N.d	14.84	19843	1023	2142	56629	79637	25.25	0.38	0.16	74.21	100	25.25	74.75	74.45
	GS; 13C; 4 hr	7	20230308-EX01312-A045-IN0030-S00065739-13C_Glc_4_hr_GS-N.d	14.788	14552	860	3105	82478	100995	14.52	0.31	0.39	84.78	100	14.52	85.48	85.14
	GS; 13C; 4 hr	7	20230308-EX01312-A045-IN0030-S00065740-13C_Glc_4_hr_GS-N.d	14.783	32272	1561	3807	97408	135047	24.2	0.28	0.28	75.24	100	24.2	75.8	75.52
	GS; 13C; 4 hr	7	20230308-EX01312-A045-IN0030-S00065741-13C_Glc_4_hr_GS-N.d	14.799	38526	1500	4072	102267	146366	26.69	0.06	0.28	72.97	100	26.69	73.31	73.18
	GS; 13C; 24 hr	7	20230308-EX01312-A045-IN0030-S00065742-13C_Glc_24_hr_GS-N.d	14.799	30288	1317	3779	92726	128109	23.94	0.15	0.42	75.49	100	23.94	76.06	75.82
	GS; 13C; 24 hr	7	20230308-EX01312-A045-IN0030-S00065743-13C_Glc_24_hr_GS-N.d	14.782	19475	1433	5292	139635	165835	11.82	0.42	0.47	87.3	100	11.82	88.18	87.75
	GS; 13C; 24 hr	7	20230308-EX01312-A045-IN0030-S00065744-13C_Glc_24_hr_GS-N.d	14.831	20231	1150	4850	121328	147559	13.81	0.26	0.6	85.33	100	13.81	86.19	85.82
	Summary Statistics	%labeled		%fraction
	Sample Groups	Mean	Std.Dev.	Mean	Std.Dev.
	Pool; ;	59.9	4.061	59.61	3.985
	DGC; 12C; 0.25 hr	0.09		0.05
	DGC; 12C; 1 hr	0.09		0.09
	DGC; 12C; 4 hr	0.17		0.17
	DGC; 12C; 24 hr	0.19		0.06
	GS; 12C; 0.25 hr	0.69		0.28
	GS; 12C; 1 hr	0.08		0.08
	GS; 12C; 4 hr	0.53		0.35
	GS; 12C; 24 hr	0.36		0.12
	DGC; 13C; 0.25 hr	60.16	2.029	59.88	2.053
	DGC; 13C; 1 hr	69.26	1.486	69.08	1.449
	DGC; 13C; 4 hr	80.57	0.509	80.39	0.571
	DGC; 13C; 24 hr	91.5	0.349	91.28	0.382
	GS; 13C; 0.25 hr	71.37	2.393	70.9	2.318
	GS; 13C; 1 hr	73.38	1.386	73.15	1.366
	GS; 13C; 4 hr	78.2	6.43	77.95	6.342
	GS; 13C; 24 hr	83.48	6.5	83.13	6.404
Supp Figure 11B
Alanine	Formula	C3H7NO2
	Tgt RT	7.4	minutes
	RT tolerance	0.7	minutes
	m/z tolerance	15	ppm
	Abundance metric	EicHeight
					Ion Abundance					Corrected Abundance Percentages					Summary Statistics
					m+0	m+1	m+2	m+3	Abund	m+0	m+1	m+2	m+3	Abund	%	%	% Fractional
	SampleGroups	Cpd. Group	File Name	RT	88.0404	89.0438	90.0471	91.0505	Sum	88.0404	89.0438	90.0471	91.0505	Sum	Unlabeled	Labeled	Labeling
	Pool; ;	2	20230308-EX01312-A045-IN0030-CS00000MP-01-N.d	8.823	8175	0	0	2501	10675	76.01	0	0	23.99	100	76.01	23.99	23.99
	Pool; ;	2	20230308-EX01312-A045-IN0030-CS00000MP-02-N.d	8.84	8366	0	0	2053	10419	79.8	0	0	20.2	100	79.8	20.2	20.2
	Pool; ;	2	20230308-EX01312-A045-IN0030-CS00000MP-03-N.d	8.784	7127	0	0	1756	8883	79.74	0	0	20.26	100	79.74	20.26	20.26
	Pool; ;	2	20230308-EX01312-A045-IN0030-CS00000MP-04-N.d	8.783	7459	0	0	1445	8903	83.35	0	0	16.65	100	83.35	16.65	16.65
	Pool; ;	2	20230308-EX01312-A045-IN0030-CS00000MP-05-N.d	8.781	7480	0	0	1612	9092	81.82	0	0	18.18	100	81.82	18.18	18.18
	Pool; ;	2	20230308-EX01312-A045-IN0030-CS00000MP-06-N.d	8.817	7555	0	0	1729	9284	80.91	0	0	19.09	100	80.91	19.09	19.09
	Pool; ;	2	20230308-EX01312-A045-IN0030-CS00000MP-07-N.d	8.793	7516	0	0	1257	8773	85.29	0	0	14.71	100	85.29	14.71	14.71
	DGC; 12C; 0.25 hr	2	20230308-EX01312-A045-IN0030-S00065713-12C_Glc_0.25_hr_DGC-N.d	8.794	7857	0	0	157	8013	98	0	0	2	100	98	2	2
	DGC; 12C; 1 hr	2	20230308-EX01312-A045-IN0030-S00065714-12C_Glc_1_hr_DGC-N.d	8.792	7042	0	0	0	7042	100	0	0	0	100	100	0	0
	DGC; 12C; 4 hr	2	20230308-EX01312-A045-IN0030-S00065715-12C_Glc_4_hr_DGC-N.d	8.79	7966	0	0	0	7966	100	0	0	0	100	100	0	0
	DGC; 12C; 24 hr	2	20230308-EX01312-A045-IN0030-S00065716-12C_Glc_24_hr_DGC-N.d	8.823	11337	0	0	0	11337	100	0	0	0	100	100	0	0
	GS; 12C; 0.25 hr	2	20230308-EX01312-A045-IN0030-S00065717-12C_Glc_0.25_hr_GS-N.d	8.773	7495	0	0	0	7495	100	0	0	0	100	100	0	0
	GS; 12C; 1 hr	2	20230308-EX01312-A045-IN0030-S00065718-12C_Glc_1_hr_GS-N.d	8.784	8633	0	0	53	8686	99.39	0	0	0.61	100	99.39	0.61	0.61
	GS; 12C; 4 hr	2	20230308-EX01312-A045-IN0030-S00065719-12C_Glc_4_hr_GS-N.d	8.767	7444	0	0	0	7444	100	0	0	0	100	100	0	0
	GS; 12C; 24 hr	2	20230308-EX01312-A045-IN0030-S00065720-12C_Glc_24_hr_GS-N.d	8.804	9472	0	0	0	9472	100	0	0	0	100	100	0	0
	DGC; 13C; 0.25 hr	2	20230308-EX01312-A045-IN0030-S00065721-13C_Glc_0.25_hr_DGC-N.d	8.77	8091	0	0	226	8316	97.22	0	0	2.78	100	97.22	2.78	2.78
	DGC; 13C; 0.25 hr	2	20230308-EX01312-A045-IN0030-S00065722-13C_Glc_0.25_hr_DGC-N.d	8.792	8731	0	0	170	8900	98.05	0	0	1.95	100	98.05	1.95	1.95
	DGC; 13C; 0.25 hr	2	20230308-EX01312-A045-IN0030-S00065723-13C_Glc_0.25_hr_DGC-N.d	8.779	8965	0	0	128	9093	98.56	0	0	1.44	100	98.56	1.44	1.44
	DGC; 13C; 1 hr	2	20230308-EX01312-A045-IN0030-S00065724-13C_Glc_1_hr_DGC-N.d	8.758	5825	0	0	0	5825	100	0	0	0	100	100	0	0
	DGC; 13C; 1 hr	2	20230308-EX01312-A045-IN0030-S00065725-13C_Glc_1_hr_DGC-N.d	8.758	6216	0	0	149	6365	97.6	0	0	2.4	100	97.6	2.4	2.4
	DGC; 13C; 1 hr	2	20230308-EX01312-A045-IN0030-S00065726-13C_Glc_1_hr_DGC-N.d	8.788	8033	0	0	278	8311	96.56	0	0	3.44	100	96.56	3.44	3.44
	DGC; 13C; 4 hr	2	20230308-EX01312-A045-IN0030-S00065727-13C_Glc_4_hr_DGC-N.d	8.774	5242	0	0	726	5968	87.51	0	0	12.49	100	87.51	12.49	12.49
	DGC; 13C; 4 hr	2	20230308-EX01312-A045-IN0030-S00065728-13C_Glc_4_hr_DGC-N.d	8.77	6078	0	0	898	6976	86.78	0	0	13.22	100	86.78	13.22	13.22
	DGC; 13C; 4 hr	2	20230308-EX01312-A045-IN0030-S00065729-13C_Glc_4_hr_DGC-N.d	8.754	6768	0	0	1209	7977	84.45	0	0	15.55	100	84.45	15.55	15.55
	DGC; 13C; 24 hr	2	20230308-EX01312-A045-IN0030-S00065730-13C_Glc_24_hr_DGC-N.d	8.786	9917	0	0	6107	16024	61.15	0	0	38.85	100	61.15	38.85	38.85
	DGC; 13C; 24 hr	2	20230308-EX01312-A045-IN0030-S00065731-13C_Glc_24_hr_DGC-N.d	8.777	9914	0	0	5749	15663	62.57	0	0	37.43	100	62.57	37.43	37.43
	DGC; 13C; 24 hr	2	20230308-EX01312-A045-IN0030-S00065732-13C_Glc_24_hr_DGC-N.d	8.777	10801	0	0	6901	17702	60.27	0	0	39.73	100	60.27	39.73	39.73
	GS; 13C; 0.25 hr	2	20230308-EX01312-A045-IN0030-S00065733-13C_Glc_0.25_hr_GS-N.d	8.791	7682	0	0	203	7885	97.36	0	0	2.64	100	97.36	2.64	2.64
	GS; 13C; 0.25 hr	2	20230308-EX01312-A045-IN0030-S00065734-13C_Glc_0.25_hr_GS-N.d	8.808	8016	0	0	0	8016	100	0	0	0	100	100	0	0
	GS; 13C; 0.25 hr	2	20230308-EX01312-A045-IN0030-S00065735-13C_Glc_0.25_hr_GS-N.d	8.809	8240	0	0	0	8240	100	0	0	0	100	100	0	0
	GS; 13C; 1 hr	2	20230308-EX01312-A045-IN0030-S00065736-13C_Glc_1_hr_GS-N.d	8.809	6448	0	0	430	6878	93.58	0	0	6.42	100	93.58	6.42	6.42
	GS; 13C; 1 hr	2	20230308-EX01312-A045-IN0030-S00065737-13C_Glc_1_hr_GS-N.d	8.79	6431	0	0	339	6770	94.86	0	0	5.14	100	94.86	5.14	5.14
	GS; 13C; 1 hr	2	20230308-EX01312-A045-IN0030-S00065738-13C_Glc_1_hr_GS-N.d	8.803	6470	0	0	491	6961	92.75	0	0	7.25	100	92.75	7.25	7.25
	GS; 13C; 4 hr	2	20230308-EX01312-A045-IN0030-S00065739-13C_Glc_4_hr_GS-N.d	8.801	4943	0	0	4881	9824	49.53	0	0	50.47	100	49.53	50.47	50.47
	GS; 13C; 4 hr	2	20230308-EX01312-A045-IN0030-S00065740-13C_Glc_4_hr_GS-N.d	8.796	6801	0	0	2949	9750	69.09	0	0	30.91	100	69.09	30.91	30.91
	GS; 13C; 4 hr	2	20230308-EX01312-A045-IN0030-S00065741-13C_Glc_4_hr_GS-N.d	8.796	7632	0	0	2349	9980	75.9	0	0	24.1	100	75.9	24.1	24.1
	GS; 13C; 24 hr	2	20230308-EX01312-A045-IN0030-S00065742-13C_Glc_24_hr_GS-N.d	8.812	6955	0	0	3275	10230	67.3	0	0	32.7	100	67.3	32.7	32.7
	GS; 13C; 24 hr	2	20230308-EX01312-A045-IN0030-S00065743-13C_Glc_24_hr_GS-N.d	8.811	7413	0	0	7783	15196	48	0	0	52	100	48	52	52
	GS; 13C; 24 hr	2	20230308-EX01312-A045-IN0030-S00065744-13C_Glc_24_hr_GS-N.d	8.81	5946	0	0	6324	12270	47.68	0	0	52.32	100	47.68	52.32	52.32
	Summary Statistics	%labeled		%fraction
	Sample Groups	Mean	Std.Dev.	Mean	Std.Dev.
	Pool; ;	19.01	2.958	19.01	2.958
	DGC; 12C; 0.25 hr	2		2
	DGC; 12C; 1 hr	0		0
	DGC; 12C; 4 hr	0		0
	DGC; 12C; 24 hr	0		0
	GS; 12C; 0.25 hr	0		0
	GS; 12C; 1 hr	0.61		0.61
	GS; 12C; 4 hr	0		0
	GS; 12C; 24 hr	0		0
	DGC; 13C; 0.25 hr	2.06	0.678	2.06	0.678
	DGC; 13C; 1 hr	1.95	1.763	1.95	1.763
	DGC; 13C; 4 hr	13.75	1.6	13.75	1.6
	DGC; 13C; 24 hr	38.67	1.16	38.67	1.16
	GS; 13C; 0.25 hr	0.88	1.526	0.88	1.526
	GS; 13C; 1 hr	6.27	1.064	6.27	1.064
	GS; 13C; 4 hr	35.16	13.691	35.16	13.691
	GS; 13C; 24 hr	45.67	11.238	45.67	11.238
Supp Figure 11C
Ceramide 44:3; O
m/z = 658.65		m+0			m+1			m+2			m+3			m+4			m+5			m+6			m+7			m+8			m+9			m+10			m+11			m+12			m+13			m+14			m+15
	DGC; 13C; 0.25 hr	99.6753	99.4341	99.2098	0	0	0	0	0	0.746964	0	0.10103	0	0.028222	0	0.043233	0.176812	0	0	0	0	0	0	0.014897	0	0.119615	0.449944	0	0	0	0	0	0	0	0	0	0	0	0	0	0	0	0	0	0	0	0	0	0
	DGC; 13C; 1 hr	98.6924	99.358	97.8963	0	0	0	1.30765	0.187202	1.52728	0	0.258533	0.081732	0	0.116708	0.153048	0	0.079576	0	0	0	0	0	0	0.009107	0	0	0.332548	0	0	0	0	0	0	0	0	0	0	0	0	0	0	0	0	0	0	0	0	0
	DGC; 13C; 4 hr	79.158	84.749	83.8358	4.11966	0	0.932686	10.8855	10.7729	10.0334	0	0	0.420922	3.7346	2.9114	3.60304	0.23216	0.1334	0.099507	0.58933	0.79944	0.560692	0.0352	0	0	1.2456	0.633833	0.513928	0	0	0	0	0	0	0	0	0	0	0	0	0	0	0	0	0	0	0	0	0
	DGC; 13C; 24 hr	44.4848	40.2711	42.3573	0	1.76472	1.34082	23.2545	24.6314	24.4957	1.22821	1.53112	0	16.3153	15.7401	16.1286	0.619634	0.887495	0.74939	7.38803	8.01711	8.22006	0.410662	0.076607	0	3.12284	3.04708	3.63444	0.145923	0.438621	0	1.17454	1.29165	1.27395	0.30413	0.038362	0.092361	0.700112	1.3128	0.965246	0.096301	0.036723	0.114637	0.600187	0.686585	0.453667	0	0.032458	0.001036
	GS; 13C; 0.25 hr	99.905	99.9051	99.1887	0	0	0	0	0	0	0	0	0	0.094989	0.094955	0	0	0	0.193958	0	0	0	0	0	0	0	0	0.617335	0	0	0	0	0	0	0	0	0	0	0	0	0	0	0	0	0	0	0	0	0
	GS; 13C; 1 hr	97.3046	97.5715	97.5203	0	1.09301	0.198866	0.390027	0	0.563397	0.45077	0.145028	0	0.993129	0.782795	1.30632	0	0.04866	0.059153	0.3092	0.358994	0.352015	0	0	0	0.55222	0	0	0	0	0	0	0	0	0	0	0	0	0	0	0	0	0	0	0	0	0	0	0
	GS; 13C; 4 hr	63.8919	60.1778	59.4392	0	0	0	7.21272	9.80454	9.80695	1.63709	0.122282	0	9.16823	8.48025	8.61354	0.149225	0.415897	0.050223	6.64883	6.72213	7.0195	0.336407	0.246262	0.311851	5.96374	6.1171	7.24703	0	0.072146	0	2.53491	3.43261	3.40598	0.166735	0.2798	0.230545	1.36325	2.0892	1.61368	0.138371	0.026305	0.141393	0.47176	1.12934	1.09559	0	0.056629	0.203291
	GS; 13C; 24 hr	29.2307	26.3121	30.3341	0	0	0.035628	5.13532	5.25597	3.75603	0	0.794707	0.78194	5.60491	5.67731	5.07187	0.494317	1.00351	0.069284	6.77757	7.37878	6.62423	0.0834	0.35084	1.165	9.75725	10.6126	7.3982	0.217973	0	1.48582	8.76355	8.69718	7.35804	1.18977	0.955559	1.85466	7.21938	7.29981	8.65869	1.7055	1.72593	1.47722	6.10029	6.67511	5.61079	0.677317	0.494941	1.11132
Supp Figure 11D
Ceramide 44:2; O2
m/z = 658.65		m+0			m+1			m+2			m+3			m+4			m+5			m+6			m+7			m+8			m+9			m+10			m+11			m+12			m+13			m+14			m+15
	DGC; 13C; 0.25 hr	98.8031	98.932	98.7134	0	0	0.391839	0.045004	0	0.366545	0	0.049454	0	0.013659	0	0.021215	0.17106	0	0	0	0	0	0	0.007292	0	0.146035	0.221633	0	0	0.045238	0	0	0	0	0	0	0	0	0	0	0	0	0	0	0	0	0	0	0
	DGC; 13C; 1 hr	94.481	97.8683	97.9798	0.42707	0.11054	0.044394	0.714633	0.620865	0.80515	0	0.172197	0.121392	0	0.151021	0.125666	0	0.061023	0	0	0	0	0	0.005634	0.004466	0	0.262043	0.163083	0	0	0	0	0	0	0	0	0	0	0	0	0	0	0	0	0	0	0	0	0
	DGC; 13C; 4 hr	81.8426	84.481	83.8695	1.94597	0	0.439962	10.7569	10.5704	10.3965	0.0395	0.094851	0.198555	3.43004	3.1429	3.45918	0.109664	0.180094	0.244267	0.669368	0.670719	0.557904	0.016627	0	0	0.762496	0.362975	0.242427	0	0	0	0	0	0	0	0	0	0	0	0	0	0	0	0	0	0	0	0	0
	DGC; 13C; 24 hr	44.0965	41.302	42.0943	0.228466	1.46575	1.15546	24.2907	24.7032	24.7397	0.927454	0.961009	0.188211	16.0404	15.8391	15.3669	0.852319	0.447562	1.29419	7.27726	8.49499	8.29114	0.438796	0.316154	0.105225	2.56668	2.96035	3.30522	0.204385	0.221195	0	1.18332	1.2418	1.22529	0.17133	0.104471	0.084736	0.637565	0.966997	0.933881	0.151217	0.048399	0.071405	0.540784	0.513739	0.468049	0	0.016368	0.000513
	GS; 13C; 0.25 hr	99.452	99.1997	99.3601	0.03337	0	0	0.044547	0	0	0.00951	0	0	0.09768	0.048583	0.046108	0	0	0.098269	0	0	0	0	0	0	0	0	0.312773	0	0	0	0	0	0	0	0	0	0	0	0	0	0	0	0	0	0	0	0	0
	GS; 13C; 1 hr	96.2293	96.8822	96.2177	0.121263	0.509671	0.9247	1.55093	0.502123	0.392228	0.220315	0.067627	0.109241	0.918108	0.689625	1.16717	0.081108	0.02269	0.131459	0.214542	0.1674	0.248056	0	0.007873	0	0.2699	0.301232	0	0	0	0	0	0	0	0	0	0	0	0	0	0	0	0	0	0	0	0	0	0
	GS; 13C; 4 hr	62.201	60.6508	60.2961	0.79716	0.021993	0	8.0359	9.65925	9.13687	1.06643	0.268325	0.360847	8.67819	8.1638	8.23591	0.649958	0.81792	0.204338	7.22745	6.85257	7.01038	0.33951	0.394823	0.409666	5.43918	5.3582	6.29979	0.086573	0.365336	0.236442	2.66399	3.23242	3.35776	0.132609	0.236802	0.258744	1.32038	1.87986	1.83121	0.174286	0.145153	0.119068	0.472304	0.999402	1.10866	0	0.027191	0.11697
	GS; 13C; 24 hr	29.7288	27.3746	29.9687	0	0.197798	0.017554	4.44658	5.48521	4.02928	0.084132	0.477039	0.505085	5.35385	6.07751	5.66471	0.83363	1.00846	0.192887	6.70547	6.84023	6.20674	0.588139	0.931307	1.1199	8.46062	9.7095	7.44037	0.933523	0.270095	1.44051	8.77205	8.51154	7.78866	0.93215	1.40169	1.51733	7.73678	7.29324	8.31831	1.12765	1.7335	1.36933	6.40093	6.04258	5.79835	0.778642	0.561449	1.31118
Supp Figure 11E
Ceramide 42:2; O2
m/z = 670.611		m+0			m+1			m+2			m+3			m+4			m+5			m+6			m+7			m+8			m+9			m+10			m+11			m+12			m+13			m+14			m+15
	DGC; 13C; 0.25 hr	97.8946	97.1567	96.9316	0.421665	0.975601	1.52433	0.902813	1.0813	0.78117	0.017753	0	0	0.106559	0.060384	0.055551	0.032952	0.03187	0.033239	0.004905	0	0.008959	0	1.78e-05	0	0.012187	0.017347	0.015506	0	0	0	0	0	0	0	2.94e-05	0	0	0.008143	0.005411	0	0	0.004599	0	0	0	0.000311	7.91e-05	0
	DGC; 13C; 1 hr	95.8864	93.7166	95.2517	0	3.20436	1.20382	2.243	1.96061	2.56015	0.291057	0.124345	0	0.143914	0.282549	0.294061	0.018634	0.04592	0.080047	0.024999	0.021106	0.016206	0	0	2.45e-05	0.037968	0.008563	0.019751	0	0	0	0	0	0	0	0	0.000117	0	0.006845	0.01975	1.1e-06	0.001867	0.002129	0	0	0	0	0.000306	0
	DGC; 13C; 4 hr	80.2997	81.7616	81.4608	1.43189	1.79984	0.756075	12.8284	11.0067	12.1699	0.014317	0.489396	0.342145	3.60746	3.28405	3.51872	0	0.07027	0.058608	0.746946	0.647146	0.688095	0.005381	0.014932	0.006513	0.263373	0.225639	0.290656	0.007401	0.014038	0.011078	0.07136	0.081947	0.077312	0.00094	0.00197	0.006547	0.012744	0.016892	0.017471	4.77e-07	1.27e-08	2.71e-07	0	0	0	0	0	0
	DGC; 13C; 24 hr	52.8003	51.5712	53.0612	2.13175	3.13341	1.40548	20.1755	17.957	21.0434	0.873565	2.01471	0.37901	13.5229	14.1605	12.7138	0.455886	0.580488	0.961026	4.65824	4.89216	4.83646	0.045746	0.127309	0.041727	1.69257	1.72514	1.65562	0.172906	0.136357	0.19038	1.27135	1.267	1.32862	0.112101	0.144234	0.151627	0.84124	0.917674	0.918316	0.095609	0.092314	0.082431	0.438662	0.508441	0.515145	0.044519	0.028659	0.029357
	GS; 13C; 0.25 hr	98.3993	98.2917	98.9206	0	0.691683	0.087614	0.23259	0	0	0.020282	0	0.019951	0.184064	0.21363	0.154512	0.042209	0.02927	0.091073	0.04677	0.026231	0.042902	0	0.005247	0.003404	0.046438	0.03356	0.004322	0.000817	0	0	0	0	0	0	0.000455	0.000565	0.034248	0.023708	0.029455	4.32e-06	0	0	0	0	0	0	0.000337	0.000336
	GS; 13C; 1 hr	96.0584	95.0285	96.2387	0.349009	1.43842	0.124288	1.42024	0.734467	1.74001	0.091407	0.160065	0.023308	0.842831	0.816206	0.797043	0.001259	0.015675	0.056568	0.290999	0.322317	0.280241	0.010411	0	0	0.065925	0.132672	0.056187	0.019233	0.004095	0.024987	0.005319	0	0.006696	0.000148	0	0	0.013489	0.027227	0.028498	1e-06	1.51e-06	0.003054	0	0	0	0	0	0.000524
	GS; 13C; 4 hr	64.5109	62.9558	62.7857	0.356653	0.333029	0.111529	8.79213	7.93495	8.11509	0.143623	0.355038	0.2644	7.57267	7.08706	7.28444	0.389943	0.503545	0.376793	6.41363	6.32432	6.02697	0.299141	0.425331	0.547451	4.58475	5.1153	4.95782	0.166004	0.252193	0.335363	2.74053	3.2846	3.50325	0.179764	0.260132	0.21049	1.40051	2.04877	1.97124	0.094255	0.095398	0.208557	0.799927	1.12399	1.14031	0.006692	0.077831	0.156303
	GS; 13C; 24 hr	36.609	36.9269	39.1531	0	0.068716	0	4.93452	4.75563	4.21685	0.088153	0.298117	0.192001	5.52714	5.55735	5.46322	0.393643	0.499317	0.313622	6.03059	6.39553	5.69572	0.903385	0.800055	0.724901	7.44494	7.4497	6.85348	1.00331	0.983532	0.960679	7.24121	7.6555	6.88689	1.11034	1.09545	1.33516	6.31853	6.73349	6.51599	1.11888	0.85273	1.05263	4.9874	4.96145	4.95522	0.966425	0.854294	0.765929
Supp Figure 11F
Ceramide 42:1; O2
m/z = 632.634		m+0			m+1			m+2			m+3			m+4			m+5			m+6			m+7			m+8			m+9			m+10			m+11			m+12			m+13			m+14			m+15
	DGC; 13C; 0.25 hr	97.5318	98.5848	98.0776	0.817513	0.038641	0.44612	0.785071	0.475749	0.756444	0	0.029002	0	0.095832	0.078789	0.102145	0.025619	0.024263	0.00365	0.174285	0.133337	0.000353	0	0.003953	0.012125	0.032316	0.067074	0.062511	0	0	0	0	0	0	0	0	1.24e-05	0.041605	0.046123	0.025529	0	0	0	0	0	0	0	0	0
	DGC; 13C; 1 hr	95.9936	95.6097	94.3543	0.584937	0.569299	2.46396	1.35904	2.76641	2.22768	0.076769	0.002671	0	0.258906	0.281555	0.305432	0.012489	0.024459	0.044569	0.672053	0.129932	0.010514	0.527862	0.030808	0.009215	0.086432	0.032302	0	0	0	0.004435	0	0	0	0	0	0.000111	0	0.038286	0.037853	0	0.00217	0	0	0	0	0	0	0
	DGC; 13C; 4 hr	81.4079	81.9589	81.196	1.83316	1.51591	2.17466	11.7307	11.3589	11.2127	0.0428	0	0.063169	3.16104	3.35894	3.49606	0	0.020128	0.008539	0.918843	0.852772	0.831179	0	0.014443	0.022642	0.244881	0.270299	0.284286	0.023452	0.015301	0.02483	0.090359	0.108097	0.110841	0.007592	0.006497	3.16e-05	0.045001	0.059015	0.047004	0	0	0.000567	0	0	0.005354	0	0	0
	DGC; 13C; 24 hr	49.7652	49.2699	49.2694	1.32369	1.72377	1.78682	20.9524	20.6372	20.8065	1.06335	1.02594	0.86268	13.049	13.2272	13.2079	0.615284	0.513151	0.300382	5.55714	5.71462	5.79857	0.359185	0.395214	0.215885	2.30911	2.36617	2.38034	0.198515	0.17332	0.173532	1.68952	1.71524	1.82426	0.174449	0.189969	0.237675	1.21531	1.23342	1.25151	0.15111	0.095597	0.140112	0.660839	0.731934	0.734619	0.062197	0.055977	0.072854
	GS; 13C; 0.25 hr	98.0108	98.2738	98.1251	0.487185	0.38103	0.631532	0.387422	0.329126	0.103669	0	0	0	0.257501	0.213114	0.287098	0.004657	0.042035	0.015831	0.23685	0.182319	0.171212	0.058371	0.073011	0.04731	0.094001	0	0.053676	0.002325	0	0	0	0	0	0	0.000118	0	0.04727	0.082051	0.06912	0.004176	0	0	0	0	0	0.018723	0	0
	GS; 13C; 1 hr	94.8394	95.6638	94.3564	0.594148	0.293785	1.16526	2.23495	1.81176	1.91056	0.007222	0.013926	0	1.00164	0.945248	1.04385	0.021688	0.079976	0.066326	0.466046	0.328391	0.612171	0.034767	0.049686	0.04503	0.214439	0.233463	0.185631	0.002219	0.028916	0.015716	0.028087	0.034562	0.062399	0	0	0.007781	0.079339	0.069224	0.083053	0.000718	0	0.004592	0	0	0	0	0	0
	GS; 13C; 4 hr	58.6215	57.0761	57.6308	0.411862	0.517839	0.466287	8.73573	7.6404	7.37526	0.215991	0.351813	0.376489	8.27979	7.82412	7.62546	0.334275	0.255833	0.252195	7.31686	7.02696	6.97966	0.431827	0.417595	0.410174	5.54261	5.58456	5.35591	0.348556	0.505144	0.451501	3.56393	4.12167	4.25025	0.210909	0.476443	0.302701	2.40069	2.64466	2.86892	0.15886	0.313089	0.231596	1.34607	1.74747	1.76473	0.125299	0.202898	0.201558
	GS; 13C; 24 hr	25.346	25.1925	27.4704	0.133648	0.097307	0.235346	3.10055	3.27015	2.83127	0.070001	0.219838	0.140192	3.86112	4.13305	3.74598	0.361776	0.472985	0.420078	5.15156	5.31829	5.03358	0.709581	0.81008	0.57238	6.30058	6.71666	6.26376	1.07818	1.11017	0.937583	7.01444	7.21268	6.737	1.31892	1.32352	1.2188	6.9641	7.00886	6.86915	1.31598	1.42884	1.26294	6.28369	6.40021	6.32431	1.27861	1.44483	1.20686
Supp Figure 11G
Ceramide 42:1; O
m/z = 634.649		m+0			m+1			m+2			m+3			m+4			m+5			m+6			m+7			m+8			m+9			m+10			m+11			m+12			m+13			m+14			m+15
	DGC; 13C; 0.25 hr	99.7462	100	100	0	0	0	0	0	0	0	0	0	0	0	0	0	0	0	0	0	0	0	0	0	0	0	0	0	0	0	0	0	0	0	0	0	0	0	0	0	0	0	0	0	0	0	0	0
	DGC; 13C; 1 hr	100	99.8335	99.5998	0	0	0	0	0	0	0	0	0.070018	0	0.150997	0.072083	0	0.015509	0.028152	0	0	0	0	0	0	0	0	0	0	0	0	0	0	0	0	0	0	0	0	0	0	0	0	0	0	0	0	0	0
	DGC; 13C; 4 hr	93.2385	93.755	93.6776	0	0	0	5.11362	4.89139	4.58931	0	0	0.317846	1.32521	1.19576	1.15348	0.057163	0	0	0.095505	0.124046	0.104668	0	0.004892	0	0	0.02893	0	0	0	0	0	0	0	0	0	0	0	0	0	0	0	0	0	0	0	0	0	0
	DGC; 13C; 24 hr	60.8834	60.2861	59.4133	0.901124	0.215951	0.582922	21.6586	21.4554	21.9509	0	0.00922	0	11.6421	12.8144	11.8379	0	0	0	3.69655	3.80135	4.30776	0	0.016344	0	0.593713	0.708281	0.89314	0	0.020025	0	0.387518	0.173676	0.411676	0	0.068357	0	0.133377	0.230412	0.171761	0	0	0.072313	0.103599	0.124274	0.156241	0	0	0
	GS; 13C; 0.25 hr	97.1473	99.7336	89.7922	0	0	9.90403	0	0	0	0	0	0	0.050713	0.020613	0	0	0	0	0	0	0	0	0	0	0	0	0	0	0	0	0	0	0	0	0	0	0	0	0	0	0	0	0	0	0	0	0	0
	GS; 13C; 1 hr	91.6777	99.4244	99.4344	7.78367	0	0	0	0	0	0.199291	0.342099	0.029465	0.143015	0.175194	0.322315	0.062465	0.058277	0	0.06072	0	0	0	0	0	0	0	0	0	0	0	0	0	0	0	0	0	0	0	0	0	0	0	0	0	0	0	0	0
	GS; 13C; 4 hr	80.434	88.3876	80.5243	6.99729	0	7.82076	5.14494	3.68191	4.41672	0	0.36852	0.089698	2.93461	2.8078	2.71089	0	0	0	1.90562	2.09488	1.42245	0	0	0.277866	1.02466	0.948054	1.04997	0.132021	0.135814	0.058551	0.734488	0.83594	0.823526	0	0	0.128993	0.29391	0.323965	0.407997	0.009376	0.089956	0	0.092666	0.180228	0.187908	0.022389	0	0
	GS; 13C; 24 hr	43.6504	44.2989	46.5849	0	0	0	8.98738	9.17587	9.34396	0.436014	0.43141	0	7.62329	8.08147	7.74613	0.04957	0.325852	0	6.16169	6.68018	6.27186	0.502307	0.842107	0.418422	6.25201	6.16843	6.27935	0.666268	0.745611	0.556369	6.95107	6.84483	6.33093	0.973296	0.827643	0.59473	6.59013	6.14501	5.9793	0.762229	0.787061	0.492355	5.15114	4.6402	4.62095	0.294402	0.250106	0.194659
Supp Figure 11H
Ceramide 42:3; O
m/z = 612.608		m+0			m+1			m+2			m+3			m+4			m+5			m+6			m+7			m+8			m+9			m+10			m+11			m+12			m+13			m+14			m+15
	DGC; 13C; 0.25 hr	99.5453	99.2847	99.4802	0	0	0	0.128311	0.577171	0.186521	0.07849	0.07014	0.135534	0.132583	0	0.130364	0	0	0	0	0	0	0	0	0	0	0	0	0	0	0	0	0.000106	0	3.32e-05	0.005092	0.009199	0.001764	0	0	0	0	0	0	0	0	0	0	0
	DGC; 13C; 1 hr	99.2963	97.8595	97.5632	0	0	0	0.348794	1.84966	1.72813	0.312621	0	0.330856	0	0.228998	0.239609	0	0	0	0	0	0	0	0	0	0.005472	0	0	0	0	0	0	0.000157	0	0.000641	0.007584	0.007209	0.036223	0	0.000157	0	0	0	0	0	0	0	0	0
	DGC; 13C; 4 hr	83.7779	85.6652	83.6419	0	0	0	12.1266	10.2491	11.8908	0	0.318234	0.292874	3.18661	2.83789	3.12751	0	0.044661	0	0.663009	0.525186	0.664843	0	0.049743	0.069626	0.21808	0	0.237599	0	0	0	0	0	0	0.01612	0.008807	0.001589	0	0	0	0	0	0	0	0	0	0	0	0
	DGC; 13C; 24 hr	54.5579	55.7457	53.9797	1.83798	1.19329	2.19747	20.9083	20.9669	20.0631	0.690585	0	0.243014	12.4216	12.8921	13.305	0.83711	0.872034	0.184516	4.75985	4.09645	4.80084	0	0	0.375449	1.65794	1.57898	2.09998	0	0.20608	0	1.05979	1.24867	1.57328	0.032753	0.042905	0	0.757002	0.592607	0.742974	0	0.202297	0.211566	0.398338	0.280698	0.223098	0	0	0
	GS; 13C; 0.25 hr	96.9363	98.7309	99.4471	0	0	0	0	0	0	0	0	0.304596	0	0	0	1.24907	1.03569	0	0	0	0	0	0	0	0	0	0	0	0	0	0	0	0	0.02026	0.017214	0	0	0.001247	0	0	0	0	0	0	0	0	0	0
	GS; 13C; 1 hr	99.1723	97.0704	94.1927	0	1.89645	0	0	0	4.66694	0.30641	0.094354	0	0.283932	0.758659	0.563083	0	0	0.460535	0	0	0	0	0	0	0	0	0	0	0	0	0	0	0	0.034131	0.000113	0.032269	0.005816	0.00599	0	0	0	0	0	0	0	0	0	0
	GS; 13C; 4 hr	67.3905	67.8034	67.5609	0	0	0	10.4723	6.3917	7.8454	0	0.242605	0	6.73834	6.50523	7.02501	0.796525	0	0.595939	5.74663	6.26636	5.11628	0	0.668287	0.468407	4.79598	5.1051	4.3219	0	0.267881	0.492247	1.84058	2.74904	3.39991	0.44687	0.567482	0.189519	0.67135	1.54959	1.6204	0	0.310878	0	0.616433	0.715454	0.837714	0	0.295408	0
	GS; 13C; 24 hr	39.4898	38.989	40.4911	0	0	0	5.18092	6.4866	3.97946	0	0	0.495673	5.56144	5.19744	4.35362	1.12988	0.635859	1.07922	4.93012	6.41581	6.32401	0.431249	0.650835	0.837491	7.17426	7.09725	6.81623	1.40454	1.28324	0.993484	7.20543	6.61603	6.81255	0.574202	1.96086	1.92257	6.68113	5.98863	5.57906	0.714343	1.03756	1.37848	5.73043	4.56271	5.22349	0.549391	0.5602	0.9174
Supp Figure 11I
Ceramide 42:3; O
m/z = 630.619		m+0			m+1			m+2			m+3			m+4			m+5			m+6			m+7			m+8			m+9			m+10			m+11			m+12			m+13			m+14			m+15
	DGC; 13C; 0.25 hr	98.9259	97.4883	96.4682	0	0.995599	2.59364	0.803265	1.19979	0.477712	0.005086	0.004586	0.009036	0.112133	0.034819	0.077504	0	0.021475	0.008571	0.008741	0	0.015794	0	0	0	0.021719	0	0.019059	0	0	0	0	6.9e-06	0	2.15e-06	0.000333	0.000613	0.000114	0	0	0	0	0	0	0	0	0.08051	0.109044	0.093581
	DGC; 13C; 1 hr	94.1823	93.2314	95.3677	0	4.32307	1.86271	3.62163	1.75697	2.15061	0.020226	0	0.021887	0.163886	0.315161	0.2692	0.024708	0.015457	0.022991	0.051607	0.019763	0.022359	0	0	0	0.041874	0	0.033031	0	0	0	0	1.03e-05	0	4.14e-05	0.000496	0.000477	0.002344	0	1.04e-05	0	0	0	0.001443	0	0	0.092263	0.113814	0.084761
	DGC; 13C; 4 hr	80.8815	81.6892	82.3385	0.988099	1.64753	0.997952	13.2661	11.9648	11.9112	0	0.020889	0.017983	3.53184	3.5251	3.60118	0	0.002932	0	0.674858	0.619147	0.693795	0	0.003265	0.004275	0.294319	0.222692	0.292021	0.012679	0.008199	0.012643	0.081874	0.075521	0.070864	0.002657	0.004025	0.007041	0.021831	0.019638	0.024417	0	0	0	0	0	0	0.079429	0.075802	0
	DGC; 13C; 24 hr	52.2562	53.0125	52.8029	3.35553	1.81414	1.59205	19.5975	18.379	22.1707	1.00737	1.78413	0.014425	13.3216	14.0894	12.1587	0.705871	0.650891	1.12234	4.53017	5.0066	4.83625	0	0	0.022287	1.76607	1.82803	1.69917	0.121724	0.145842	0.19759	1.31834	1.19219	1.36804	0.108291	0.172106	0.109352	0.835246	0.876746	0.929603	0.077596	0.076994	0.081221	0.458763	0.463655	0.485503	0.083419	0.089048	0.070387
	GS; 13C; 0.25 hr	98.788	99.0362	99.1727	0	0.348104	0.155316	0.428686	0	0	0	0	0.018342	0.177717	0.212643	0.156831	0.107406	0.068477	0.0452	0.05962	0.048175	0.080899	0	0.009636	0.006418	0	0.061635	0.00815	0	0	0	0	0	0	0.001397	0.001138	0	0	8.25e-05	0	0	0	0	0.000713	0.000771	0.000703	0.045685	0.050548	0.046527
	GS; 13C; 1 hr	96.5668	96.5897	96.3701	0.643605	0.985397	0	1.22454	0.525751	1.99802	0.120862	0.207553	0	0.851911	0.754051	0.790528	0	0.009101	0.070603	0.249835	0.335191	0.222442	0	0	0	0.051058	0.12449	0	0.035467	0.007529	0.046087	0.009809	0	0.012351	0.002201	6.62e-06	0.002063	0.000375	0.000352	0	0	0	0	0.001122	0	0	0.071888	0.070113	0.07405
	GS; 13C; 4 hr	65.1179	63.2308	63.0968	0.367016	0.582319	0.230238	8.96297	7.86757	7.96617	0.12371	0.446695	0.405008	7.24865	6.88099	7.29438	0.52227	0.609126	0.382329	6.26316	6.24855	6.10246	0.343197	0.527072	0.43973	4.58191	4.99483	4.92691	0.17235	0.34232	0.444579	2.61961	3.25767	3.49782	0.235266	0.341757	0.183916	1.3997	1.96441	1.91129	0.078072	0.113071	0.203359	0.790823	1.11831	1.11234	0.049518	0.118764	0.24055
	GS; 13C; 24 hr	37.38	37.3609	39.5327	0	0.105431	0.03428	5.29179	5.0593	4.28959	0	0.215532	0.22858	5.60958	5.62769	5.42226	0.45664	0.598194	0.420095	5.97847	6.35259	5.65992	0.912302	0.962763	0.692197	7.52128	7.43043	6.79211	0.846732	1.11419	1.04329	7.08794	7.78464	6.69657	1.18023	0.953813	1.39543	5.79272	6.60779	6.18199	1.1417	0.907364	1.23987	4.88863	4.75033	4.73208	0.900693	0.883002	0.791877
[truncated: 30 more columns]
