# Supplementary material for: Therapeutic targeting of differentiation-state dependent metabolic vulnerabilities in diffuse midline glioma
Source: Nat Commun. 2024 Oct 17;15:8983. doi: 10.1038/s41467-024-52973-4 (PMC11487135; doi:10.1038/s41467-024-52973-4)
Supplement: Supplementary file 8 — Source data [file 41467_2024_52973_MOESM8_ESM.xlsx]

## Sheet: Figure 1B
Figure 1B		DIPG-007									SF7761									DIPG-XIII
	Days	Differentiated Glioma (DGC)			Gliomaspheres (GS)					Days	Differentiated Glioma (DGC)			Gliomaspheres (GS)					Days	Differentiated Glioma (DGC)			Gliomaspheres (GS)
	0	200000	200000	200000	200000	200000	200000			0	200000	200000	200000	200000	200000	200000			0	200000	200000	200000	200000	200000	200000
	1	225000	220000	320000	325000	210000	280000			3	185000	160000	185000	445000	325000	385000			3	275000	305000	295000	425000	435000	430000
	3	530000	540000	410000	475000	535000	450000			6	355000	335000	205000	1550000	1900000	1800000			6	1050000	875000	950000	1050000	965000	1000000
	5	545000	540000	575000	1450000	1350000	1800000			9	790000	775000	730000	6300000	6400000	5700000			9	4700000	3800000	4300000	4700000	4000000	4350000
	9	1200000	1100000	955000	3900000	3200000	3300000			12	1200000	1200000	1200000	12200000	11600000	11600000			12	9800000	10000000	8200000	9200000	7800000	8000000
			Differentiated Glioma (DGC)	Gliomaspheres (GS)								Differentiated Glioma (DGC)	Gliomaspheres (GS)								Differentiated Glioma (DGC)	Gliomaspheres (GS)
		Baseline	0	0							Baseline	0	0							Baseline	0	0
		Total Area	5299167	13014167							Total Area	5820000	42805000							Total Area	30850000	30155000
		Std. Error	277357	927639							Std. Error	187550	1038003							Std. Error	1772213	1359991
		95% Confidence Interval	4755556 to 5842777	11196027 to 14832306							95% Confidence Interval	5452409 to 6187591	40770552 to 44839448							95% Confidence Interval	27376527 to 34323473	27489467 to 32820533
		Total Peak Area	5299167	13014167							Total Peak Area	5820000	42805000							Total Peak Area	30850000	30155000
		Std. Error	277357	927639							Std. Error	187550	1038003							Std. Error	1772213	1359991
		95% Confidence Interval	4755556 to 5842777	11196027 to 14832306							95% Confidence Interval	5452409 to 6187591	40770552 to 44839448							95% Confidence Interval	27376527 to 34323473	27489467 to 32820533
		Number of Peaks	1	1							Number of Peaks	1	1							Number of Peaks	1	1
		Peak 1									Peak 1									Peak 1
		First X	0	0							First X	0	0							First X	0	0
		Last X	9	9							Last X	12	12							Last X	12	12
		Peak X	9	9							Peak X	12	12							Peak X	12	12
		Peak Y	1085000	3466667							Peak Y	1200000	11800000							Peak Y	9333333	8333333
		Area	5299167	13014167							Area	5820000	42805000							Area	30850000	30155000
		Std. Error	277357	927639							Std. Error	187550	1038003							Std. Error	1772213	1359991
		95% Confidence Interval	4755556 to 5842777	11196027 to 14832306							95% Confidence Interval	5452409 to 6187591	40770552 to 44839448							95% Confidence Interval	27376527 to 34323473	27489467 to 32820533
		%Area	100	100							%Area	100	100							%Area	100	100
		Table Analyzed	DIPG-007 (AUC for t test)								Table Analyzed	SF7761 (AUC for t test)								Table Analyzed	DIPG-XIII (AUC for t test)
		Column B	Gliomaspheres (GS)								Column B	Gliomaspheres (GS)								Column B	Gliomaspheres (GS)
		vs.	vs.								vs.	vs.								vs.	vs.
		Column A	Differentiated Glioma (DGC)								Column A	Differentiated Glioma (DGC)								Column A	Differentiated Glioma (DGC)
		Unpaired t test									Unpaired t test									Unpaired t test
		P value	<0.0001								P value	<0.0001								P value	0.7589
		P value summary	****								P value summary	****								P value summary	ns
		Significantly different (P < 0.05)?	Yes								Significantly different (P < 0.05)?	Yes								Significantly different (P < 0.05)?	No
		One- or two-tailed P value?	Two-tailed								One- or two-tailed P value?	Two-tailed								One- or two-tailed P value?	Two-tailed
		t, df	t=7.968, df=20								t, df	t=35.06, df=20								t, df	t=0.3111, df=20
		How big is the difference?									How big is the difference?									How big is the difference?
		Mean of column A	5299167								Mean of column A	5820000								Mean of column A	30850000
		Mean of column B	13014167								Mean of column B	42805000								Mean of column B	30155000
		Difference between means (B - A) ± SEM	7715000 ± 968215								Difference between means (B - A) ± SEM	36985000 ± 1054811								Difference between means (B - A) ± SEM	-695000 ± 2233901
		95% confidence interval	5695338 to 9734662								95% confidence interval	34784704 to 39185296								95% confidence interval	-5354836 to 3964836
		R squared (eta squared)	0.7605								R squared (eta squared)	0.984								R squared (eta squared)	0.004816
		F test to compare variances									F test to compare variances									F test to compare variances
		F, DFn, Dfd	11.19, 10, 10								F, DFn, Dfd	30.63, 10, 10								F, DFn, Dfd	1.698, 10, 10
		P value	0.0007								P value	<0.0001								P value	0.4168
		P value summary	***								P value summary	****								P value summary	ns
		Significantly different (P < 0.05)?	Yes								Significantly different (P < 0.05)?	Yes								Significantly different (P < 0.05)?	No
		Data analyzed									Data analyzed									Data analyzed
		Sample size, column A	11								Sample size, column A	11								Sample size, column A	11
		Sample size, column B	11								Sample size, column B	11								Sample size, column B	11

## Sheet: Figure 1E
Figure 1E
		Figure 1E: Western blot membranes showing uncropped images of OLIG2 and HSP90 with molecular weight markers indicated (left panel). Uncropped Bioimager scans for detection of OLIG2 and HSP90 (right panel).

## Sheet: Figure 1F
Figure 1F
		High DGC_OPC/AC	High GS_OPC/AC
		-0.42089	-1.04759
		-0.836807	-0.872527					Table Analyzed	Down_UP_GS_DGC
		-0.719693	1.04794
		-2.27055	-0.668674					Column B	High GS_OPC/AC
		-0.735035	-3.14074					vs.	vs.
		0.475705	-2.68586					Column A	High DGC_OPC/AC
		-0.686893	-0.577407
		-0.778641	-4.53248					Unpaired t test
		-0.763275	-0.933466					P value	0.0014
		-1.32737	1.04552					P value summary	**
		2.04576	-1.37141					Significantly different (P < 0.05)?	Yes
		-0.658199	-1.04567					One- or two-tailed P value?	Two-tailed
		-0.375547	1.75173					t, df	t=3.216, df=385
		1.22961	0.678536
		-0.907859	2.11486					How big is the difference?
		-1.57071	-1.57381					Mean of column A	-0.7192
		0.560155	1.05951					Mean of column B	-0.1568
		-0.838888	0.755162					Difference between means (B - A) ± SEM	0.5624 ± 0.1748
		-1.85374	-0.784906					95% confidence interval	0.2186 to 0.9062
		-0.980169	-0.519767					R squared (eta squared)	0.02617
		0.51592	-0.446943
		-0.946959	1.07471					F test to compare variances
		-0.822329	1.06327					F, DFn, Dfd	1.108, 273, 112
		-2.29489	-1.13823					P value	0.5377
		1.4288	1.10704					P value summary	ns
		-0.535967	-0.863599					Significantly different (P < 0.05)?	No
		-0.442667	-2.78808
		-0.528079	-0.598498					Data analyzed
			1.23211					Sample size, column A	274
		-0.423897	-1.67692					Sample size, column B	113
		-1.81424	-0.6712
		-0.902177	-0.909455
		-3.72266	-1.04301
		-1.23173	1.88374
		-0.934177	0.877681
		-0.917423	0.889039
		-2.20344	0.886857
		-0.983991	-0.524202
		-1.96456	-1.43846
		-1.49711	3.33341
		-1.68629	-0.763612
		-2.98867	-1.47395
		-1.68372	-2.91273
		-0.895434	-0.250633
		-0.980504	1.25402
		-1.12784	-0.763761
		-0.633152	-3.41282
		-0.583795	1.51225
		0.929335	-1.29564
		-1.03218	1.12017
		0.838448	0.748847
		-0.706721	-0.601041
		-4.50599	1.73317
		-0.698831
		-1.6181	-5.72591
		-1.1419	-1.08842
		-1.81501	2.15768
		-0.578649	-0.868481
			0.646192
		1.05565	-1.43029
		-0.739968	0.819076
		0.697729	-0.924499
		-0.517769	-0.46571
		0.949112	0.555523
		-3.42463	1.47033
		-0.785343	0.529567
		-1.42971	0.867495
		1.83737	0.95864
		-0.605454	0.502793
		-0.873618	1.76832
		-0.482063	-0.365621
		-1.99185	-0.78856
		-1.03301	-0.766497
		-1.51105	-1.78436
		-0.983784	-0.491479
		-2.14376	0.398549
		2.0886	-1.83341
		-0.628734	2.73722
		-0.658036	1.01284
		-0.533004	2.88607
		-1.43536	-0.993215
		-4.63596	2.02743
		-1.51705	-1.12506
		-1.27145	0.977957
		-3.98551	-1.2999
		-1.24666	-1.31912
		-0.860146	-1.81218
		-1.86454	1.01296
		1.18248	-0.406022
		-0.411796	-0.380292
		-0.648334	1.25721
		0.954582	1.73587
		-1.41267	0.617509
		-0.429243	-2.07721
		-1.4873	0.847716
		-2.49033	-0.644751
			0.833486
		1.21253	-0.853159
		-0.708649	-1.08673
		-1.00257	1.12117
		-0.620306	0.963244
		-1.01801	-0.695068
		-1.38145	0.559861
		1.84057	0.659719
		-1.87767	-0.552156
		-0.99625	0.983157
		-0.83487	1.33988
		-1.14729	-1.80297
		-0.536445	-0.866947
		-0.575332	-0.515894
			0.916488
		-1.03365	-1.38372
		-0.636223	1.43261
		-1.08337	-1.8124
		-1.17321
		2.78565
		-1.41861
		1.17193
		0.865027
		0.750266
		-1.63981
		-1.32918
		-0.549909
		-0.635844
		-1.98976
		-0.841048
		-1.05862
		-1.16275
		0.673925
		2.41203
		1.78833
		-3.22794
		-0.578476
		-0.655071
		1.82914
		-5.06643
		-2.70956
		-0.46071
		-0.667711
		1.64318
		-0.59976
		1.49155
		2.00321
		-0.79946
		0.768805
		-1.23248
		-1.1154
		-1.35837
		1.71131
		0.533532
		0.58253
		-0.385442
		-1.45151
		-0.690775
		1.85882
		0.803118
		0.949773
		-0.428991
		0.965888
		-1.31209
		-3.8591
		-0.743329
		-0.817236
		-1.19391
		0.979581
		-0.823683
		-0.250714
		-1.61909
		0.828544
		-3.47792
		-0.849429
		-3.94538
		-0.729933
		1.09935
		-0.598948
		-2.59042
		-0.610639
		1.54058
		0.659354
		0.591788
		3.45595
		-1.14752
		-0.71792
		3.23553
		-0.667902
		-0.720862
		1.04131
		-2.92625
		-1.84754
		0.726243
		-0.591324
		-1.71345
		-0.718415
		-0.598055
		-1.9817
		0.80109
		-0.713314
		0.807289
		-0.548106
		1.92604
		-0.806205
		-5.76277
		-1.06864
		-2.28138
		-7.09422
		-0.995926
		-0.606792
		-1.1033
		-2.85596
		-0.732468
		0.998575
		-4.13013
		-1.56249
		1.26983
		2.57889
		-1.15812
		1.49445
		1.17419
		-1.48756
		-0.966312
		-0.62609
		1.39458
		0.862614
		-1.01348
		-0.872069
		-3.01779
		-1.62891
		-1.12427
		0.861526
		-0.553878
		-0.687862
		-1.05202
		-1.32259
		-0.833739
		-0.737987
		1.4628
		-1.54837
		-1.72686
		-0.899497
		-0.803512
		-0.413703
		0.495006
		1.3062
		-0.435571
		2.00505
		0.753272
		-1.60814
		3.49299
		-0.935586
		2.11304
		-1.9981
		-6.29189
		-1.17149
		-0.802871
		-0.863768
		-0.433681
		-0.754899
		-2.80617
		-1.03039
		-5.40398
		-0.431258
		-1.86895
		-0.545197
		-1.91298
		0.499114
		-1.01742
		-0.608982
		-5.27382
		-0.492066
		3.18016
		-0.538601
		-0.647567
		-1.82773
		-1.38513
		-3.97885
		0.956747
		-1.14264
		-1.80363

## Sheet: Figure 1G
Figure 1G
		OPC-like
	OLIG1	139.27	0	298.65	638.58	16.34	51.57	584.29	109.05	0	67.57	919.71	325.8	607.16	250.67	372.76	58.09	0	360.22	0	0	0	0	242.04	15.59	153.57	102.66	0	919.85	317.79	383.99	517.18	0	860.61	0	0	0	435.91	0	0	847.95	0	56.69	0	238.25	143.66	828.39	154.68	149.06
	OLIG2	53.93	0	1.93	155.94	1.23	18.2	70.68	14.76	0	60.92	95.06	91.09	82.71	41.44	194.37	5.37	0	30	0	0	0	0	0	5.27	0	0	0	66.46	122.6	0	141.59	0	131.71	0	0	0	9.16	0	0	47.98	0	221.62	0	91.29	0	67.98	62.04	0
	MAP2	517.2	76.82	122.35	279.06	100.89	57.47	570.01	227.42	0	46.86	359.13	154.5	810.16	1221.05	665.09	390.68	119.27	0.51	269.28	38.65	0	116.62	375.68	130.34	212.84	623.71	0	144.81	635.46	155.45	617.31	71.27	161.79	107.14	106.41	182.66	545.24	45.29	145.88	783.58	79.46	589.05	192.49	382.01	254.48	186.6	487.14	436.9
	SOX2	398.48	96.61	62.51	573.79	65.28	615.13	277.23	277.93	0	289.86	454.87	31.76	736.48	521.58	194.93	290.76	154.29	0	593.76	539.67	246.11	0	33.26	322.32	177.67	14.78	84.55	161.14	264.09	59.17	210.9	0	690.02	0	0	618.5	21.89	0	0	201.54	0	0	218.73	110.28	0	747.75	123.56	140.54
	EGFR	155.96	0	52.2	13.98	87.59	1997.48	106.74	256.44	0	68.85	97.76	292.32	94.24	186.72	0	5.29	0	0	195.18	0	0	0	0	969.5	56.22	0	0	0	53.95	40.63	0	0	15.57	54.77	0	63.74	532.7	0	67.97	41.06	0	283.52	186.88	180.92	0	545.55	391.35	74.18
	MYC	102.08	208.52	0	0	0	0	137.71	0	221.23	129.89	0	492.64	96.24	264.9	0	190.44	68.41	0	0	0	65.89	123.43	17.24	0	0	19.75	0	0	66.87	0	201.03	270.35	140.25	0	0	0	0	254.78	18.09	232.58	0	0	0	131.94	0	0	0	0
	GFAP	103.56	346.75	162.02	319.44	0	9883.5	385.87	300.31	0	160.74	229.48	420.24	80.41	589.54	0	7903.4	0	316.77	331.11	3807.2	0	2006.93	386.5	52.51	37.92	0	120.93	0	336.49	0	228.06	4195.67	109.22	2484.57	3209.56	5768.86	252.36	1968.4	839.39	0	0	117.03	3395.04	10.56	0	1410.61	0	383.89
	S100A10	0	305.63	0	62.14	1450.09	176.24	0	362.65	0	469.27	0	0	0	0	0	109.51	130.87	1393.48	187.51	0	630.49	562.69	61.53	188.62	0	93.32	599.2	0	142.07	0	0	260.09	0	378.12	2210.32	114.05	0	1118.94	698.03	170.29	522.02	0	236.41	0	0	114.51	157.29	0
			Multiple unpaired t tests of All data
				Discovery?	P value	Mean of OPC-like	Mean of AC-like	Difference	SE of difference	t ratio	df	q value
			OLIG1	Yes	3.1e-05	189.8	97.66	92.18	21.97	4.195	665	6.3e-05
			OLIG2	No	0.048684	28.75	20.29	8.458	4.283	1.975	665	0.03278
			MAP2	No	0.066345	311.1	258.1	52.93	28.78	1.839	665	0.03829
			SOX2	Yes	0.003457	227.9	154.6	73.28	24.97	2.934	665	0.004064
			EGFR	Yes	0.004024	275	131.6	143.4	49.68	2.886	665	0.004064
			MYC	No	0.192191	56.99	71.44	-14.45	11.07	1.305	665	0.097056
			GFAP	Yes	0.009186	1158	1815	-656.6	251.3	2.613	665	0.007423
			S100A10	Yes	6e-06	231.8	452.9	-221.2	48.52	4.558	665	2.5e-05
[truncated: 619 more columns]

## Sheet: Figure 1H
Figure 1H
		Survival_time_months	GS High (upper 1/4)	GS Low (lower 3/4)					Comparison of Survival Curves
		4.9	1
		8	1						Log-rank (Mantel-Cox) test
		5.2	1						Chi square	5.637
		4.8	1						df	1
		18	1						P value	0.0176
		9	1						P value summary	*
		17.4	1						Are the survival curves sig different?	Yes
		8	1
		7.3	1						Gehan-Breslow-Wilcoxon test
		12	1						Chi square	5.478
		8	1						df	1
		17.8	1						P value	0.0193
		5.9	1						P value summary	*
		8.7	1						Are the survival curves sig different?	Yes
		6	1
		5	1						Median survival
		6	1						High NS (upper 1/4)	8
		8.3	1						Low NS (lower 3/4)	11.9
		8.3	1						Ratio (and its reciprocal)	0.6723	1.488
		8.9		1					95% CI of ratio	0.3995 to 1.131	0.8840 to 2.503
		15.4		1
		7.8		1					Hazard Ratio (Mantel-Haenszel)	A/B	B/A
		26		1					Ratio (and its reciprocal)	2.18	0.4588
		16.8		1					95% CI of ratio	1.146 to 4.146	0.2412 to 0.8729
		14.1		1
		17.7		1					Hazard Ratio (logrank)	A/B	B/A
		0.3		1					Ratio (and its reciprocal)	1.824	0.5483
		13.7		1					95% CI of ratio	0.9788 to 3.398	0.2943 to 1.022
		5.4		1
		15.4		1
		8.3		1
		10.8		1
		16.4		1
		16.8		1
		7.3		1
		5		1
		4.3		1
		11.2		1
		8.2		1
		14		1
		11.9		1
		0.9		1
		14.4		1
		20		1
		30.1		1
		24.6		0
		11.2		1
		9.6		1
		14		1
		19.9		1
		14.2		1
		14.9		1
		9.6		1
		35.3		1
		15.7		1
		3.8		1
		8.4		1
		12.9		1
		16.8		1
		8.7		1
		8		1
		20.4		1
		6		1
		11.3		1
		20		1
		12		1
		14.1		1
		7.3		1
		6.4		1
		4.7		1
		19		1
		7.6		1
		5.3		1
		4.8		1
		14.6		1
		10.9		1

## Sheet: Figure 2A
Figure 2A
			Log2(GS/DGC)	(-)log10(p)
		L-Homocystine	0.380457	0.119928
		3-Hydroxy-DL-kynurenine	-0.816762	0.194742
		5-Hydroxy-3-indoleacetic acid	-3.04684	1.18577
		Thymine	-0.220339	0.183326
		Remove	-0.240585	0.234783
		Folinic acid	0.109706	0.025092
		4-Quinolinol	-0.450166	0.329371
		Cytosine	-2.64544	1.05118
		S-2-Aminoethyl-L-cysteine	1.26274	0.338929
		Trehalose 6-phosphate	1.67328	0.622337
		5-Methoxytryptamine	0.716608	0.388584
		3-2-Hydroxyethylindole	-0.0927136	0.0571733
		2-Deoxyuridine	-0.862812	1.42589
		Oxamic acid	0.384457	0.521206
		Taurocholic acid	-1.94991	8.27906
		Quinic acid	0.0423044	0.0406429
		D-erythro-Dihydrosphingosine	0.234484	0.22238
		2-Deoxyguanosine	-0.491089	0.306011
		o-Phospho-L-Serine	0.771027	1.4227
		Deoxyadenosine 5-triphosphate	0.403428	0.323966
		trans-trans Muconic acid	0.412195	0.58632
		Shikimic acid	0.228411	0.243725
		Orotic acid	2.75068	1.31533
		Lipoamide	-0.112974	0.166265
		2-Deoxycytidine 5-diphosphate	0.265585	0.378937
		gamma-Aminobutyric acid	-4.3203	2.25315
		trans-4-Hydroxy-L-proline	-6.6881	5.05377
		Thymidine	-0.598157	1.00477
		D-+-Galactosamine	-0.10416	0.109771
		Creatinine	-4.76499	5.37616
		Nicotinic acid mononucleotide	0.0492986	0.0448056
		Uracil	-2.65939	1.64364
		L-Canavanine	0.133235	0.13383
		Isopentenyl pyrophosphate	-0.271101	0.303571
		N-Acetyl-D-glucosamine 6-phosphate	-0.0764254	0.0346346
		L-Homocysteine	0.533651	0.510024
		Allantoin	-5.66319	5.36882
		4-Aminobenzoic acid	-0.128844	0.0944524
		Guanosine 3,5-cyclic monophosphate	0.0660997	0.0606381
		2-Deoxyuridine 5-triphosphate	-0.119026	0.11072
		Pyridoxamine	-0.735749	0.580834
		Cytidine	-1.40964	0.995966
		AICAR	0.809134	0.699516
		2-Deoxycytidine 5-monophosphate	0.362811	0.390355
		L-Kynurenine	-2.75074	2.76604
		L-Dihydroorotic acid	0.210242	0.137179
		4-Hydroxy-L-glutamic acid	-4.70323	1.17874
		Cysteine	1.88349	1.55912
		Nicotinic acid	-0.407355	0.367838
		±-Mevalonolactone	0.23512	0.158469
		2-Deoxyinosine	0.31356	0.178017
		6-Hydroxynicotinic acid	0.124345	0.096753
		Creatine phosphate	0.0805919	0.0380629
		3-Hydroxyanthranilic acid	-0.0575616	0.043696
		4-Hydroxyphenyl-pyruvic acid	-0.187777	0.180401
		N-Carbamyl-L-glutamic acid	-1.79801	1.39654
		Prephenic acid	0.178515	0.216045
		Mevalonic acid	0.120718	0.114598
		Guanosine 5-triphosphate	-0.764913	0.386622
		2-Deoxyadenosine 5-monophosphate	2.03492	1.02113
		3-Indoleacetic acid	0.135452	0.106095
		Ketoisovaleric acid	-0.770208	1.9169
		o-Hydroxy hippuric acid	0.453624	0.527628
		Deoxycytidine 5-triphosphate	0.354279	0.24753
		Succinic semialdehyde	-1.16534	1.31185
		Glyoxylic acid	-0.369773	0.128042
		N-Acetyl D-galactosamine	-0.392985	0.445983
		Pyridoxal 5 phosphate	-0.210897	0.137958
		Melibiose	0.881262	0.682435
		4-Guanidobutyric acid	1.43842	2.3099
		Guanine	0.0866998	0.0843644
		Guanosine 5-diphosphate	1.75621	2.1251
		Xanthosine	-2.14918	1.76346
		Flavin adenine dinucleotide	0.931395	0.867278
		CoA	1.34713	3.90495
		L-Homoserine	0.425012	0.419601
		Uridine	-2.26931	1.01885
		Cytidine 5-diphosphate	2.23217	1.00392
		2-Deoxyadenosine	-0.309337	0.236175
		2-4-Quinolinediol	0.844752	0.924955
		2-Deoxy-D-glucose 6-phosphate	0.0609893	0.0468851
		2-Deoxycytidine	-0.527728	0.42689
		Glyceric acid	-0.291001	0.14619
		Ribonic acid gamma lactone	1.0067	2.03259
		Thymidine 5-diphosphate	-0.517784	1.13458
		4-Pyridoxic acid	0.295648	0.233341
		Indoline-2-carboxylate	0.0584293	0.0484152
		Epicatechin	0.570849	0.354862
		N-Formyl-L-Tyrosine	0.558352	0.988808
		Vanillic acid	-0.0828861	0.0770453
		D-Ribulose 1,5-biphosphate	0.644	0.934116
		m-Hydroxybenzoic acid	0.151162	0.117662
		2-Deoxyadenosine 5-diphosphate	4.11009	2.11572
		Inosine 5-triphosphate	0.519822	0.462951
		2-Deoxyribose 5-phosphate	0.212392	0.226149
		D-Glucosamine 6-phosphate	-0.350904	0.871568
		Riboflavin	1.06251	1.36681
		2-3-Dihydroxyisovalerate	1.16164	0.596124
		2-3-Pyridinedicarboxylic acid	-0.269527	0.326944
		Deoxythymidine 5-triphosphate	1.41993	1.58911
		Adenosine 3-5-cyclic monophosphate	-0.63351	1.10547
		S-5-Adenosyl-L-homocysteine	-0.483684	0.640041
		O-Succinyl-L-homoserine	0.362489	0.608899
		L-Cystine	0.429574	0.819249
		Argininosuccinic acid	0.732907	0.466627
		2-Deoxy-D-ribose	-0.0807107	0.20743
		Adenylosuccinic acid	5.97444	1.79033
		Glucoheptonic acid	0.571192	0.680029
		gamma-Glu-Cys	0.778372	0.580691
		Hypoxanthine	1.08789	1.02005
		Creatine	-3.31252	4.39504
		Guanosine	-0.714977	0.600753
		Phenylpyruvic acid	-0.113732	0.606777
		2-3-Dihydroxybenzoic acid	1.25647	0.551079
		Maleic acid	-0.28595	0.509777
		Cytidine-5-monophosphate	2.71468	1.48852
		DL-2-Aminoadipic acid	1.48578	0.62062
		L-Carnitine	1.944	1.66027
		L-Arabitol	0.808929	2.58326
		Xylitol	0.808929	2.58326
		D-Xylulose-5-phosphate	0.759973	0.504184
		2-Isopropylmalic acid	-0.238455	0.801362
		trans-Aconitic acid	-0.936604	1.12172
		3-Dehydroshikimic acid	0.164916	0.314506
		Thiamine	1.3311	1.27494
		Cellobiose	0.288392	0.508265
		D-Maltose	0.107525	0.253036
		L-Citrulline	-0.860139	3.13675
		Xanthine	-3.07495	4.72892
		L-Cystathionine	2.20755	1.39644
		Homocitrate	-1.28064	1.57791
		Adenosine	-5.72075	1.30565
		L-Arginine	1.17981	4.52764
		Trehalose	0.148471	0.356195
		Cytidine 5-triphosphate	0.256541	0.944131
		3-Hydroxyphenylacetic acid	0.17516	1.39508
		alpha-D-Glucose-1-phosphate	0.301749	0.508054
		L-Histidine	0.513216	1.61212
		L-Leucine	0.426528	1.65723
		Uric acid	-2.0536	2.74176
		L-Isoleucine	0.424028	1.49728
		D-Sedoheptulose-7-phosphate	1.38278	3.25826
		L-Proline	0.64379	0.777892
		Pyridoxine	-0.00187901	0.00109055
		Inosine 5-monophosphate	5.26208	1.24063
		Adenine	-0.389315	0.800119
		N-Acetyl-alpha-D-glucosamine 1-phosphate	1.27285	2.23512
		4-Hydroxybenzoic acid	-0.961542	0.622415
		Inosine 5-diphosphate	5.89056	3.16554
		D-Fructose 1,6-biphosphate	2.97209	1.18745
		Mevalonic acid 5-phosphate	0.125955	0.289821
		N-Acetylneuraminic acid	-1.46178	1.62516
		N-Acetylglutamic acid	0.214049	0.14599
		L-asparagine	0.875882	1.27706
		D-Xylose	0.154831	0.21247
		L-Arabinose	0.154831	0.21247
		Taurine	-6.4671	2.25895
		beta-Nicotinamide mononucleotide	0.170267	2.55554
		5-Deoxy-5-(methylthio)adenosine	0.0410847	0.0624877
		Uridine 5-monophosphate	1.62659	2.44008
		Inosine	0.816631	0.404795
		D-Ribose 5-phosphate	1.46904	1.40014
		Arabinose-5-phosphate	1.43867	1.2998
		D-Gluconic acid	0.293094	0.329902
		Uridine 5-diphosphate	2.95238	2.79305
		Galactonic acid	0.257846	0.275686
		Chorismic acid	-0.217541	1.06071
		Pyridoxal hydrochloride	0.420967	1.72601
		Citramalic acid	0.173379	0.139552
		L-Methionine	0.214164	0.471224
		N-Carbamoyl-DL-aspartic acid	0.732185	1.01708
		Uridine 5-triphosphate	0.581186	2.56806
		L-Serine	0.506353	1.05839
		L-Hydroxyglutaric acid	0.271618	0.175978
		L-Tryptophan	0.248159	0.700795
		Deoxyguanosine 5-triphosphate	0.107471	0.249031
		Adenosine 5-triphosphate	0.106108	0.257148
		Salicylic acid	0.0428231	0.0914219
		Malonic acid	-0.0698466	0.629683
		Itaconic acid	0.036341	0.0860862
		2-Deoxyguanosine 5-diphosphate	5.38963	3.59429
		Adenosine 5-diphosphate	5.38963	3.59429
		L-Tyrosine	0.360931	1.35983
		cis-Aconitic acid	-0.773695	1.53711
		Isopentyl acetate	0.0778939	0.107123
		Phosphoenolpyruvic acid	2.28621	1.85917
		DL-Glyceraldehyde 3-phosphate	2.17239	1.87637
		Dihydroxyacetone phosphate	2.21931	1.90919
		4-Methyl-2-oxovaleric acid	-0.00405939	0.015793
		L-Sorbose	0.024029	0.0130674
		D-Mannose	0.0191397	0.0104011
		Pyruvic acid	0.81026	0.556868
		2-Methyl-1-butanol	0.833343	0.563002
		2-Phosphoglyceric acid	1.90442	2.06762
		beta-Nicotinamide adenine dinucleotide	-0.458956	1.51754
		alpha-D(+)Mannose 1-phosphate	3.46096	1.31174
		L-Threonine	0.842459	1.46869
		2-Deoxyguanosine 5-monophosphate	2.68405	2.01287
		Adenosine 5-monophosphate	2.68405	2.01287
		Uridine 5′-diphosphogalactose	0.225094	0.725427
		Uridine 5-diphosphoglucose	0.225094	0.725427
		Ketovaleric acid	0.744061	1.22291
		L-Gluthathione (oxidized)	-0.740944	2.98979
		L-Glutamine	0.576174	1.85326
		D-Fructose 6-phosphate	2.49431	1.65881
		L-Phenylalanine	0.386126	1.87486
		Succinic acid	0.000572601	0.00242831
		2-2-Dimethyl Succinic acid	-0.333109	0.429174
		3-Methylglutaric acid	-0.333109	0.429174
		Adipic acid	-0.333109	0.429174
		alpha-Ketoglutaric acid	-0.333109	0.429174
		N-acetylaspartylglutamate	1.38808	2.32144
		N-acetylaspartate	0.60066	0.523068
		O-Phosphorylethanolamine	0.180486	0.314127
		Lactic acid	0.115724	0.223839
		myo-Inositol	0.0285577	0.0209033
		D-pantothenic acid	0.0297364	0.0264951
		Glutathone red	0.108529	0.143968
		L-Aspartic Acid	0.192043	0.169277
		DL-Isocitric acid	-0.386417	0.898753
		Citric acid	-0.487574	1.32922
		L-Glutamic acid	-0.454679	1.61508
		L-Malic acid	0.946764	1.22048

## Sheet: Figure 2D
Figure 2D
	DIPG007												SF7761												DIPG-XIII
			DGC			GS									DGC			GS									DGC			GS
		F6P	0.934923	1.01563	1.04945	4.4312	4.04068	3.04595						F6P	1.05563	0.960874	0.983495	10.0195	9.17934	9.83663						F6P	0.620687	1.29719	1.08212	1.89086	1.48759	1.77719
		F1,6BP	1.03249	0.996803	0.97071	0.748353	0.73673	0.582168						F1,6BP	1.21323	1.2604	0.526362	172.612	172.718	182.278						F1,6BP	0.625411	0.775332	1.59926	12.4705	13.5237	13.9385
		G3P	1.00884	0.966433	1.02472	1.61204	1.84026	1.54086						G3P	1.00821	0.951812	1.03997	42.5243	43.4665	40.7167						G3P	1.09197	0.812416	1.09562	3.57478	3.46858	2.9854
		DHAP	1.00827	0.967459	1.02427	1.61069	1.95873	1.54031						DHAP	0.160321	1.38757	1.45211	62.0497	63.4173	59.4162						DHAP	1.14477	0.846487	1.00874	3.7508	3.63632	3.1295
		PEP	0.864786	1.02293	1.11229	5.4524	4.69204	4.64454						PEP	1.1397	0.945002	0.915298	3.52608	7.00046	3.82057						PEP	0.800466	1.16764	1.0319	5.33597	4.3135	4.67072
		PYR	1.08135	1.02225	0.8964	2.32697	2.21389	1.67176						PYR	1.23563	1.24915	0.515224	1.49042	1.75396	1.79483						PYR	1.49159	1.08208	0.426331	0.549373	0.955903	0.732664
		LAC	0.849323	1.10205	1.04862	0.84573	0.920157	0.849166						LAC	0.950007	1.1969	0.853093	1.29334	1.62748	1.50133						LAC	1.20097	1.10384	0.695191	1.10675	1.50997	0.822845
	T tests												T tests												T tests
			Discovery?	P value	Mean of DGC	Mean of GS	Difference	SE of difference	t ratio	df	q value				Discovery?	P value	Mean of DGC	Mean of GS	Difference	SE of difference	t ratio	df	q value				Discovery?	P value	Mean of DGC	Mean of GS	Difference	SE of difference	t ratio	df	q value
		F6P	Yes	0.002362	1	3.839	-2.839	0.4138	6.862	4	0.000795			F6P	Yes	5e-06	1	9.678	-8.678	0.2567	33.81	4	3e-06			F6P	No	0.036738	1	1.719	-0.7185	0.2329	3.085	4	0.022263
		F1,6BP	Yes	0.00531	1	0.6891	0.3109	0.05648	5.505	4	0.001157			F1,6BP	Yes	<0.000001	1	175.9	-174.9	3.213	54.42	4	1e-06			F1,6BP	Yes	2.1e-05	1	13.31	-12.31	0.5316	23.16	4	6.2e-05
		G3P	Yes	0.001947	1	1.664	-0.6644	0.09197	7.224	4	0.000795			G3P	Yes	<0.000001	1	42.24	-41.24	0.8072	51.09	4	1e-06			G3P	Yes	0.000329	1	3.343	-2.343	0.2042	11.47	4	0.000249
		DHAP	Yes	0.005726	1	1.703	-0.7032	0.1304	5.391	4	0.001157			DHAP	Yes	1e-06	1	61.63	-60.63	1.247	48.62	4	1e-06			DHAP	Yes	0.00028	1	3.506	-2.506	0.2095	11.96	4	0.000249
		PEP	Yes	0.000133	1	4.93	-3.93	0.2715	14.47	4	0.000134			PEP	No	0.027436	1	4.782	-3.782	1.115	3.394	4	0.014362			PEP	Yes	0.00029	1	4.773	-3.773	0.3182	11.86	4	0.000249
		PYR	Yes	0.006919	1	2.071	-1.071	0.2094	5.113	4	0.001165			PYR	No	0.059469	1	1.68	-0.6797	0.2605	2.609	4	0.025741			PYR	No	0.486555	1	0.746	0.254	0.3318	0.7657	4	0.24571
		LAC	No	0.186755	1	0.8717	0.1283	0.08064	1.591	4	0.026946			LAC	No	0.028439	1	1.474	-0.474	0.1413	3.355	4	0.014362			LAC	No	0.592833	1	1.147	-0.1465	0.2525	0.5803	4	0.256612

## Sheet: Figure 2E
Figure 2E
	DIPG007												SF7761												DIPG-XIII
			DGC			GS									DGC			GS									DGC			GS
		Gln	0.96892	1.00459	1.02649	0.931909	0.752256	0.859154						Gln	0.964876	0.940811	1.09431	1.54711	1.21209	1.53566						Gln	0.989035	0.952212	1.05875	2.67665	2.42807	2.37183
		Glu	0.976187	0.951012	1.0728	0.863643	0.774339	0.615384						Glu	0.917921	1.00902	1.07306	0.582515	0.503165	0.573153						Glu	1.00009	0.965799	1.03411	0.883712	0.816333	0.770007
		Cit	0.874951	1.08176	1.04329	0.398918	0.68466	0.480882						Cit	1.42011	0.760744	0.819145	0.830151	0.51732	0.497958						Cit	0.968604	0.965343	1.06605	1.1408	0.869111	0.871543
		Iso-Cit	1.01207	0.852593	1.13534	0.430266	0.494905	0.618543						Iso-Cit	1.5625	0.788458	0.649046	1.12134	0.714095	0.431335						Iso-Cit	0.901236	0.983785	1.11498	0.975815	0.964732	1.03622
		Aconi	0.97563	0.940683	1.08369	0.387141	0.350137	0.331817						Aconi	0.971214	1.0611	0.967686	0.680983	0.655108	0.622495						Aconi	1.04253	0.992282	0.965186	0.980178	0.612402	0.779045
		α-KG	1.00042	0.97165	1.02793	1.50545	1.31703	0.867299						α-KG	1.03204	0.982617	0.985345	0.804277	0.656816	0.740049						α-KG	0.956288	0.996596	1.04712	0.630294	0.492091	0.427805
		Suc	1.01255	0.982728	1.00472	1.23242	1.26797	0.978963						Suc	0.953469	1.00396	1.04257	0.781689	0.765357	0.802556						Suc	1.05706	1.05506	0.887878	1.13578	1.04611	1.13356
		Mal	0.95778	0.979228	1.06299	3.03704	2.75236	2.12437						Mal	0.95319	1.01734	1.02947	1.34934	1.30191	1.36809						Mal	0.931591	0.992587	1.07582	1.52934	1.33743	1.32351
	T tests		Discovery?	P value	Mean of DGC	Mean of GS	Difference	SE of difference	t ratio	df	q value		T tests		Discovery?	P value	Mean of DGC	Mean of GS	Difference	SE of difference	t ratio	df	q value		T tests		Discovery?	P value	Mean of DGC	Mean of GS	Difference	SE of difference	t ratio	df	q value
		Gln	No	0.049937	1	0.8478	0.1522	0.0548	2.778	4	0.058842			Gln	No	0.022649	1	1.432	-0.4316	0.1197	3.605	4	0.011438			Gln	Yes	0.000112	1	2.492	-1.492	0.09872	15.11	4	0.000677
		Glu	No	0.037944	1	0.7511	0.2489	0.08154	3.052	4	0.053654			Glu	Yes	0.00097	1	0.5529	0.4471	0.05151	8.68	4	0.000979			Glu	No	0.010077	1	0.8234	0.1766	0.03845	4.594	4	0.015266
		Cit	No	0.010726	1	0.5215	0.4785	0.1061	4.512	4	0.018958			Cit	No	0.179197	1	0.6151	0.3849	0.2366	1.626	4	0.077567			Cit	No	0.701781	1	0.9605	0.03952	0.09602	0.4115	4	0.607542
		Iso-Cit	No	0.00795	1	0.5146	0.4854	0.09874	4.916	4	0.018736			Iso-Cit	No	0.52074	1	0.7556	0.2444	0.3476	0.7031	4	0.19723			Iso-Cit	No	0.91237	1	0.9923	0.007743	0.06608	0.1172	4	0.691121
		Aconi	Yes	0.000152	1	0.3564	0.6436	0.04602	13.99	4	0.001071			Aconi	Yes	0.000576	1	0.6529	0.3471	0.03494	9.936	4	0.000873			Aconi	No	0.126287	1	0.7905	0.2095	0.1087	1.927	4	0.15306
		α-KG	No	0.292832	1	1.23	-0.2299	0.19	1.21	4	0.258791			α-KG	Yes	0.004287	1	0.7337	0.2663	0.0456	5.84	4	0.002598			α-KG	Yes	0.001774	1	0.5167	0.4833	0.06526	7.405	4	0.005375
		Suc	No	0.155443	1	1.16	-0.1598	0.09143	1.748	4	0.156997			Suc	Yes	0.001489	1	0.7832	0.2168	0.02795	7.756	4	0.001128			Suc	No	0.172361	1	1.105	-0.1052	0.06337	1.659	4	0.174085
		Mal	No	0.003806	1	2.638	-1.638	0.2715	6.033	4	0.013454			Mal	Yes	0.000383	1	1.34	-0.3398	0.03079	11.04	4	0.000873			Mal	No	0.0072	1	1.397	-0.3968	0.07847	5.056	4	0.014544

## Sheet: Figure 2F
Figure 2F
	DIPG007												SF7761												DIPG-XIII
			DGC			GS									DGC			GS									DGC			GS
		ADP	1.52872	0.78945	0.681828	58.9614	61.5486	48.6008						ADP	0.781749	0.789432	1.42882	36.0772	40.6066	42.4609						ADP	1.15828	0.776162	1.06555	33.454	26.0328	25.0092
		GDP	1.16599	0.912251	0.921754	9.90798	9.5703	13.7324						GDP	1.30204	0.87617	0.821789	6.08959	4.75752	3.29237						GDP	2.09807	0.323499	0.578429	1.82063	0.641002	0.176565
		IDP	2.35673	0.245011	0.39826	101.448	101.254	69.9178						IDP	1.12382	1.40759	0.468589	45.8496	58.3523	50.9077						IDP	1.05436	1.30302	0.642625	53.4989	5.70616	53.3397
		AMP	0.955332	0.916955	1.12771	15.7131	11.8043	10.7834						AMP	1.00776	1.0572	0.935041	9.37644	8.10743	8.73083						AMP	1.17924	0.94735	0.873408	0.538687	0.44456	0.44934
		IMP	0.785867	1.30597	0.908166	37.7593	40.8164	52.5906						IMP	0.236278	1.83106	0.932664	87.7687	78.3621	146.117						IMP	1.34278	0.167047	1.49018	2.71652	0.294186	2.41096
	T tests												T tests												T tests
			Discovery?	P value	Mean of DGC	Mean of GS	Difference	SE of difference	t ratio	df	q value				Discovery?	P value	Mean of DGC	Mean of GS	Difference	SE of difference	t ratio	df	q value				Discovery?	P value	Mean of DGC	Mean of GS	Difference	SE of difference	t ratio	df	q value
		ADP	Yes	0.000152	1	56.37	-55.37	3.965	13.97	4	0.00077			ADP	Yes	3.5e-05	1	39.71	-38.71	1.908	20.29	4	3.5e-05			ADP	Yes	0.000521	1	28.17	-27.17	2.663	10.2	4	0.002103
		GDP	Yes	0.001665	1	11.07	-10.07	1.337	7.531	4	0.001682			GDP	Yes	0.010678	1	4.713	-3.713	0.8219	4.518	4	0.004314			GDP	No	0.878298	1	0.8794	0.1206	0.7391	0.1632	4	0.709665
		IDP	Yes	0.001023	1	90.87	-89.87	10.5	8.559	4	0.001682			IDP	Yes	0.000154	1	51.7	-50.7	3.642	13.92	4	0.000104			IDP	No	0.08333	1	37.51	-36.51	15.91	2.296	4	0.112218
		AMP	Yes	0.00144	1	12.77	-11.77	1.504	7.826	4	0.001682			AMP	Yes	3e-05	1	8.738	-7.738	0.3681	21.02	4	3.5e-05			AMP	No	0.005761	1	0.4775	0.5225	0.09708	5.382	4	0.011638
		IMP	Yes	0.000701	1	43.72	-42.72	4.524	9.444	4	0.001682			IMP	Yes	0.008261	1	104.1	-103.1	21.2	4.863	4	0.004172			IMP	No	0.405574	1	1.807	-0.8072	0.8691	0.9288	4	0.409629

## Sheet: Figure 2G
Figure 2G
	DIPG007												SF7761												DIPG-XIII
			DGC			GS									DGC			GS									DGC			GS
		Creatinine	0.76891	1.07765	1.15344	0.0214178	0.0235921	0.0263756						Creatinine	0.720436	0.99461	1.28495	0.0620597	0.0229437	0.0505968						Creatinine	1.14396	0.930338	0.925706	0.0233834	0.0275624	0.0897696
		Creatine	1.00966	0.964728	1.02561	0.0210168	0.0177806	0.0243307						Creatine	1.01976	0.879036	1.1012	0.357062	0.361896	0.357368						Creatine	1.00072	0.967839	1.03144	0.0316569	0.0295371	0.0355188
		Taurine	0.995321	0.921561	1.08312	0.0158091	0.0151704	0.0141412						Taurine	0.962612	0.878958	1.15843	0.017644	0.0194906	0.0148857						Taurine	0.983737	0.984076	1.03219	0.00917984	0.00986991	0.00820564
		Uric acid	1.00964	0.964872	1.02548	0.150024	0.293835	0.232804						Uric acid	0.764029	1.2363	0.999673	0.224948	0.379409	0.362843						Uric acid	1.2562	0.98752	0.75628	0.0843051	0.318831	0.249576
		Hydroxy-Pro	1.03961	0.866722	1.09367	0.0272116	0.000563493	0.00930324						Hydro-Pro	0.929094	0.945214	1.12569	0.00848291	0.00955621	0.0081713						Hydroxy-Pro	1.0429	0.915131	1.04197	0.0128146	0.00702447	0.00249776
	T tests		Discovery?	P value	Mean of DGC	Mean of GS	Difference	SE of difference	t ratio	df	q value		T tests		Discovery?	P value	Mean of DGC	Mean of GS	Difference	SE of difference	t ratio	df	q value		T tests		Discovery?	P value	Mean of DGC	Mean of GS	Difference	SE of difference	t ratio	df	q value
		Creatinine	Yes	0.00115	1	0.0238	0.9762	0.1176	8.301	4	0.001162			Creatinine	Yes	0.004277	1	0.0452	0.9548	0.1634	5.843	4	0.005399			Creatinine	Yes	0.000222	1	0.04691	0.9531	0.07512	12.69	4	0.000281
		Creatine	Yes	<0.000001	1	0.02104	0.979	0.01833	53.42	4	4e-06			Creatine	Yes	0.000589	1	0.3588	0.6412	0.06491	9.879	4	0.000992			Creatine	Yes	<0.000001	1	0.03224	0.9678	0.01845	52.46	4	2e-06
		Taurine	Yes	3e-05	1	0.01504	0.985	0.0467	21.09	4	7.5e-05			Taurine	Yes	0.000289	1	0.01734	0.9827	0.08283	11.86	4	0.00073			Taurine	Yes	<0.000001	1	0.009085	0.9909	0.0161	61.54	4	2e-06
		Uric acid	Yes	7e-05	1	0.2256	0.7744	0.04545	17.04	4	0.000117			Uric acid	Yes	0.009464	1	0.3224	0.6776	0.1449	4.678	4	0.009559			Uric acid	Yes	0.00816	1	0.2176	0.7824	0.1603	4.88	4	0.008241
		Hydroxy-Pro	Yes	0.000138	1	0.01236	0.9876	0.06889	14.34	4	0.000174			Hydro-Pro	Yes	9.5e-05	1	0.008737	0.9913	0.06302	15.73	4	0.000482			Hydroxy-Pro	Yes	2e-05	1	0.007446	0.9926	0.04254	23.33	4	3.4e-05

[truncated: 53 more sheets: Figure 3A, Figure 3C, Figure 3D, Figure 3E, Figure 3F, Figure 3G, Figure 4A - 4C, Figure 4D- 4F, Figure 4G and 4H, Figure 5A-5F, Figure 5H-5L, Figure 6A, Figure 6B, Figure 6C, Figure 6D, Figure 6E, Figure 6F, Figure 7A, Figure 7C, Figure 7D …]
